# Supplementary material for: Combined X-ray and neutron single-crystal diffraction in diamond anvil cells
Source: J Appl Crystallogr. 2020 Feb 1;53(Pt 1):9–14. doi: 10.1107/S1600576719014201 (PMC6998780; doi:10.1107/S1600576719014201)
Supplement: Supplementary file 1 [file j-53-00009-sup1.cif]

data_global


_audit_creation_method                   'Jana2006 Version : 16/04/2019'


# 1. PROCESSING SUMMARY (IUCr Office Use Only)

_journal_date_recd_electronic      2019-08-12
_journal_date_to_coeditor                ?
_journal_date_from_coeditor              ?
_journal_date_accepted     2019-10-17
_journal_date_printers_first             ?
_journal_date_printers_final             ?
_journal_date_proofs_out                 ?
_journal_date_proofs_in                  ?
_journal_coeditor_name                   ?
_journal_coeditor_code      PD5113SUP1
_journal_coeditor_notes
?
_journal_techeditor_code      J191420
_iucr_compatibility_tag          ACTA95
_journal_paper_category      FA
_journal_techeditor_notes
?
_journal_coden_ASTM                      ?
_journal_name_full                       'J. Applied Crystallography'
_journal_year                            ?
_journal_volume                          ?
_journal_issue                           ?
_journal_page_first                      ?
_journal_page_last                       ?
_journal_suppl_publ_number               ?
_journal_suppl_publ_pages                ?

#=======================================================================

# 2. SUBMISSION DETAILS

_publ_contact_author_name                'Andrzej Grzechnik'
_publ_contact_author_address
; 
Institute for Crystallography
RWTH Aachen University
Jaegerstr. 17-19
52066 Aachen
Germany
;
_publ_contact_author_email               'grzechnik@ifk.rwth-aachen.de'
_publ_contact_author_fax                 ?
_publ_contact_author_phone               ?

_publ_requested_journal                  'Journal of Applied Crystallography'
_publ_requested_category                 ?

_publ_contact_letter
?

#=======================================================================

# 3. TITLE AND AUTHOR LIST

_publ_section_title
?
_publ_section_title_footnote
?
loop_
 _publ_author_name
 _publ_author_footnote
 _publ_author_address
; ?      # name
;
; ?      # footnote
;
; ?      # address
;

#=======================================================================

# 4. TEXT

_publ_section_synopsis
?
_publ_section_abstract
?
_publ_section_comment
?
_publ_section_introduction
?
_publ_section_experimental
?
_publ_section_exptl_prep
?
_publ_section_exptl_refinement
?
_publ_section_exptl_solution
?
_publ_section_discussion
?
_publ_section_acknowledgements
?
_publ_section_references
;
Petricek, V., Dusek, M. & Palatinus L. (2014). Z. Kristallogr. 229(5), 345-352.

Palatinus L. & Chapuis G. (2007). J. Appl. Cryst. 40, 786-790.

# enable this reference if Diamond ver. 2 was used for visualization
#Brandenburg, K. (1999). DIAMOND. Version. 2.1c.
#Crystal Impact GbR, Bonn, Germany.

# enable this reference if Diamond ver. 3 was used for visualization
#Brandenburg, K. & Putz, H. (2005). DIAMOND Version 3.
#Crystal Impact GbR, Postfach 1251, D-53002 Bonn, Germany.

# enable this reference if SIR97 was used for solving of the structure
#Altomare, A., Burla, M. C., Camalli, M., Cascarano, G., Giacovazzo, C.,
#Guagliardi, A., Moliterni, A. G. G., Polidori, G., Spagna, R. (1997).
#SIR97. A Package for Crystal Structure Solution by Direct Methods
#and Refinement, Bari, Rome, Italy.

# use this reference if SIR2002 was used for solving of the structure
#Burla, M.C., Camalli, M., Carrozzini, B., Cascarano, G., Giacovazzo, C.,
#Polidori, G., Spagna, R.
#SIR2002: the program, J. Appl. Cryst, (2003). 36, 1103


# use this reference if SIR2011 was used for solving of the structure
#Burla, M.C., Caliandro, R., Camalli, M., Carrozzini, B., Cascarano,
#G.L., Giacovazzo, C., Mallamo. M., Mazzone, A., Polidori, G., Spagna, R.
#SIR2011: a new package for crystal structure determination and refinement,
#J.Appl.Cryst. (2012) 45, 357-361

# enable this reference if bond valences were calculated
#Brown, I. D. (1996). J. Appl. Cryst. 29, 479-480.

# enable this reference if Xshape wase used for crystal shape refinement
#Stoe & Cie (1998). X-SHAPE. Stoe & Cie, Darmstadt, Germany.


# enable this reference if Flack coefficient was refined
#Flack, H. D. (1983). Acta Cryst. A39, 876-881.
;
_publ_section_figure_captions
?
_publ_section_table_legends
?

#=======================================================================

data_neutron
_database_code_depnum_ccdc_archive 'CCDC 1959957'
#=======================================================================
# start Validation Reply Form
_vrf_THETM01_neutron
;
PROBLEM: The value of sine(theta_max)/wavelength is less than 0.550
RESPONSE: High pressure data collection limited by opening angle of cell
;
_vrf_PLAT027_neutron
;
PROBLEM: _diffrn_reflns_theta_full value (too) Low ......      20.23 Degree
RESPONSE: High pressure data collection limited by opening angle of cell
;
_vrf_PLAT029_neutron
;
PROBLEM: _diffrn_measured_fraction_theta_full value Low .      0.620 Why?  
RESPONSE: High pressure data collection limited by opening angle of cell
;
_vrf_PLAT088_neutron
;
PROBLEM: Poor Data / Parameter Ratio ....................       3.25 Note  
RESPONSE: High pressure data collection limited by opening angle of cell.
Joint refinement with synchrotron data improves parameter to data ratio.
;
# end Validation Reply Form

# 5. CHEMICAL DATA

_chemical_name_systematic
?
_chemical_name_common                    ?
_chemical_formula_moiety                 ?
_chemical_formula_structural             ?
_chemical_formula_analytical             ?
_chemical_formula_iupac                  ?
_chemical_formula_sum                    'Fe4 Mn1 Si3'
_chemical_formula_weight                 362.6
_chemical_melting_point                  ?
_chemical_compound_source                ?
_chemical_absolute_configuration         .

#=======================================================================

# 6. CRYSTAL DATA

_symmetry_cell_setting                   hexagonal
_symmetry_space_group_name_H-M           'P 63/m c m'
_symmetry_space_group_name_Hall          '-P 6c;-2'
_symmetry_Int_Tables_number              193

loop_
 _space_group_symop_id
 _space_group_symop_operation_xyz
 1   x,y,z
 2   -y,x-y,z
 3   -x+y,-x,z
 4   -x,-y,z+1/2
 5   y,-x+y,z+1/2
 6   x-y,x,z+1/2
 7   y,x,-z+1/2
 8   x-y,-y,-z+1/2
 9   -x,-x+y,-z+1/2
 10  -y,-x,-z
 11  -x+y,y,-z
 12  x,x-y,-z
 13  -x,-y,-z
 14  y,-x+y,-z
 15  x-y,x,-z
 16  x,y,-z+1/2
 17  -y,x-y,-z+1/2
 18  -x+y,-x,-z+1/2
 19  -y,-x,z+1/2
 20  -x+y,y,z+1/2
 21  x,x-y,z+1/2
 22  y,x,z
 23  x-y,-y,z
 24  -x,-x+y,z

_cell_length_a                           6.7705(6)
_cell_length_b                           6.7705(6)
_cell_length_c                           4.7044(2)
_cell_angle_alpha                        90
_cell_angle_beta                         90
_cell_angle_gamma                        120
_cell_volume                             186.76(2)

loop_
 _twin_individual_id
 _twin_individual_mass_fraction_refined
 _twin_individual_twin_matrix_11
 _twin_individual_twin_matrix_12
 _twin_individual_twin_matrix_13
 _twin_individual_twin_matrix_21
 _twin_individual_twin_matrix_22
 _twin_individual_twin_matrix_23
 _twin_individual_twin_matrix_31
 _twin_individual_twin_matrix_32
 _twin_individual_twin_matrix_33
 ? ? ? ? ? ? ? ? ? ? ?

_cell_formula_units_Z                    2

_cell_measurement_reflns_used            679
_cell_measurement_theta_min              3.02
_cell_measurement_theta_max              23.92
_cell_measurement_temperature            293
_cell_special_details
?

_exptl_crystal_density_diffrn            6.4478
_exptl_crystal_density_meas              ?
_exptl_crystal_density_method            ?
_exptl_crystal_F_000                     96.467

_exptl_absorpt_coefficient_mu            0.017
_exptl_crystal_description               'irregular'
_exptl_crystal_size_max                  0.6
_exptl_crystal_size_mid                  0.45
_exptl_crystal_size_min                  0.4
_exptl_crystal_size_rad                  ?
_exptl_crystal_colour                    black
_exptl_absorpt_correction_type           none
_exptl_absorpt_process_details		 ?
_exptl_absorpt_correction_T_min          ?
_exptl_absorpt_correction_T_max          ?
loop_
 _exptl_crystal_face_index_h
 _exptl_crystal_face_index_k
 _exptl_crystal_face_index_l
 _exptl_crystal_face_perp_dist
 ? ? ? ?

#=======================================================================

# 7. EXPERIMENTAL DATA

_exptl_special_details                   ?

_diffrn_ambient_temperature              293
_diffrn_source                           'neutron'
_diffrn_source_power                     ?
_diffrn_source_voltage                   ?
_diffrn_source_current                   ?
_diffrn_radiation_type                   neutron
_diffrn_radiation_source                 ?
_diffrn_radiation_wavelength             1.17
_diffrn_radiation_monochromator          ?
_diffrn_measurement_device               ?
_diffrn_measurement_device_type          'Huber 4-circle diffractometer'
_diffrn_detector                         'position sensitive detector'
_diffrn_detector_area_resol_mean         ?
_diffrn_measurement_method               'omega scans'
_diffrn_measurement_specimen_support     ?

_diffrn_reflns_number                    56
_diffrn_reflns_theta_min                 5.73
_diffrn_reflns_theta_max                 32.45
_diffrn_reflns_theta_full                20.23
_diffrn_measured_fraction_theta_max      0.55
_diffrn_measured_fraction_theta_full     0.62
_diffrn_reflns_av_R_equivalents          0.226
_diffrn_reflns_av_unetI/netI             0.0755
_diffrn_reflns_limit_h_min               -2
_diffrn_reflns_limit_h_max               3
_diffrn_reflns_limit_k_min               0
_diffrn_reflns_limit_k_max               3
_diffrn_reflns_limit_l_min               -4
_diffrn_reflns_limit_l_max               4
_diffrn_reflns_reduction_process         ?

_diffrn_standards_number                 ?
_diffrn_standards_interval_count         ?
_diffrn_standards_interval_time          ?
_diffrn_standards_decay_%                ?
loop_
_diffrn_standard_refln_index_h
_diffrn_standard_refln_index_k
_diffrn_standard_refln_index_l
  ? ? ?

_diffrn_radiation_probe                  neutron

#=======================================================================

# 8. REFINEMENT DATA

_refine_special_details
; 
Joint refinement with synchrotron and neutron data. Cif-file refers 
only to neutron part
;

_reflns_number_total                     22
_reflns_number_gt                        15
_reflns_threshold_expression             'I>3\s(I)'

_refine_ls_structure_factor_coef         F
_refine_ls_R_factor_gt                   0.0944
_refine_ls_wR_factor_gt                  0.0692
_refine_ls_R_factor_all                  0.1466
_refine_ls_wR_factor_ref                 0.0718
_refine_ls_goodness_of_fit_ref           3.70
_refine_ls_goodness_of_fit_gt            7.54
_refine_ls_restrained_S_gt               ?
_refine_ls_restrained_S_all              ?
_refine_ls_number_reflns                 22
_refine_ls_number_parameters             12
_refine_ls_number_restraints             0
_refine_ls_number_constraints            1
_refine_ls_weighting_scheme              sigma
_refine_ls_weighting_details             'w=1/(\s^2^(F)+0.0001F^2^)'
_refine_ls_hydrogen_treatment            ?
_refine_ls_shift/su_max                  0.0000
_refine_ls_shift/su_mean                 0.0000
_refine_diff_density_max                 ?
_refine_diff_density_min                 ?
_refine_ls_extinction_method
 'B-C type 1 Gaussian isotropic (Becker & Coppens, 1974)'
_refine_ls_extinction_coef               ?
_refine_ls_extinction_expression         ?
_refine_ls_abs_structure_details         ?
_refine_ls_abs_structure_Flack           ?
_refine_ls_abs_structure_Rogers          ?

loop_
 _atom_type_symbol
 _atom_type_scat_length_neutron
 _atom_type_scat_source
 Mn   -3.730 International_Tables_Vol_C
 Fe    9.450 International_Tables_Vol_C
 Si    4.149 International_Tables_Vol_C

_computing_data_collection		 ?	
_computing_cell_refinement               ?  
_computing_data_reduction                ?
_computing_structure_solution            ?
_computing_structure_refinement          ?
_computing_molecular_graphics            ?
_computing_publication_material          ?

loop_
 _restr_distance_atom_site_label_1
 _restr_distance_site_symmetry_1
 _restr_distance_atom_site_label_2
 _restr_distance_site_symmetry_2
 _restr_distance_target
 _restr_distance_target_weight_param
 ? ? ? ? ? ?

loop_
 _restr_angle_atom_site_label_1
 _restr_angle_site_symmetry_1
 _restr_angle_atom_site_label_2
 _restr_angle_site_symmetry_2
 _restr_angle_atom_site_label_3
 _restr_angle_site_symmetry_3
 _restr_angle_target
 _restr_angle_target_weight_param
 ? ? ? ? ? ? ? ?

loop_
 _restr_torsion_atom_site_label_1
 _restr_torsion_site_symmetry_1
 _restr_torsion_atom_site_label_2
 _restr_torsion_site_symmetry_2
 _restr_torsion_atom_site_label_3
 _restr_torsion_site_symmetry_3
 _restr_torsion_atom_site_label_4
 _restr_torsion_site_symmetry_4
 _restr_torsion_angle_target
 _restr_torsion_weight_param
 ? ? ? ? ? ? ? ? ? ?

loop_
 _restr_equal_distance_atom_site_label_1
 _restr_equal_distance_site_symmetry_1
 _restr_equal_distance_atom_site_label_2
 _restr_equal_distance_site_symmetry_2
 _restr_equal_distance_class_class_id
 _restr_equal_distance_class_target_weight_param
 ? ? ? ? ? ?

loop_
 _restr_equal_angle_atom_site_label_1
 _restr_equal_angle_site_symmetry_1
 _restr_equal_angle_atom_site_label_2
 _restr_equal_angle_site_symmetry_2
 _restr_equal_angle_atom_site_label_3
 _restr_equal_angle_site_symmetry_3
 _restr_equal_angle_class_class_id
 _restr_equal_angle_class_target_weight_param
 ? ? ? ? ? ? ? ?

loop_
 _restr_equal_torsion_atom_site_label_1
 _restr_equal_torsion_site_symmetry_1
 _restr_equal_torsion_atom_site_label_2
 _restr_equal_torsion_site_symmetry_2
 _restr_equal_torsion_atom_site_label_3
 _restr_equal_torsion_site_symmetry_3
 _restr_equal_torsion_atom_site_label_4
 _restr_equal_torsion_site_symmetry_4
 _restr_equal_torsion_class_class_id
 _restr_equal_torsion_class_target_weight_param
 ? ? ? ? ? ? ? ? ? ?


#=======================================================================

# 9. ATOMIC COORDINATES AND DISPLACEMENT PARAMETERS

loop_
 _atom_site_label
 _atom_site_type_symbol
 _atom_site_fract_x
 _atom_site_fract_y
 _atom_site_fract_z
 _atom_site_adp_type
 _atom_site_U_iso_or_equiv
 _atom_site_site_symmetry_multiplicity
 _atom_site_occupancy
 _atom_site_calc_flag
 _atom_site_refinement_flags
 _atom_site_disorder_assembly
 _atom_site_disorder_group
  Mn1 Mn 0.7649(3) 0 0.25 Uani 0.0151(8) 6 0.32(2) d . . .
  Fe1 Fe 0.7649(3) 0 0.25 Uani 0.0151(8) 6 0.68(2) d . . .
  Fe2 Fe 0.666667 0.333333 0 Uani 0.0132(8) 4 0.98(4) d . . .
  Mn2 Mn 0.666667 0.333333 0 Uani 0.0132(8) 4 0.02(4) d . . .
  Si1 Si 0.3998(5) 0 0.25 Uani 0.0131(11) 6 1 d . . .

loop_
 _atom_site_aniso_label
 _atom_site_aniso_type_symbol
 _atom_site_aniso_U_11
 _atom_site_aniso_U_22
 _atom_site_aniso_U_33
 _atom_site_aniso_U_12
 _atom_site_aniso_U_13
 _atom_site_aniso_U_23
 Mn1 Mn 0.0161(10) 0.0102(11) 0.0171(8) 0.0051(5) 0 0
 Fe1 Fe 0.0161(10) 0.0102(11) 0.0171(8) 0.0051(5) 0 0
 Fe2 Fe 0.0132(11) 0.0132(11) 0.0133(9) 0.0066(5) 0 0
 Mn2 Mn 0.0132(11) 0.0132(11) 0.0133(9) 0.0066(5) 0 0
 Si1 Si 0.0117(14) 0.0102(17) 0.0168(10) 0.0051(9) 0 0

loop_
 _jana_atom_site_ADP_C_label
 _jana_atom_site_ADP_C_type_symbol
 _jana_atom_site_ADP_C_111
 _jana_atom_site_ADP_C_112
 _jana_atom_site_ADP_C_113
 _jana_atom_site_ADP_C_122
 _jana_atom_site_ADP_C_123
 _jana_atom_site_ADP_C_133
 _jana_atom_site_ADP_C_222
 _jana_atom_site_ADP_C_223
 _jana_atom_site_ADP_C_233
 _jana_atom_site_ADP_C_333
 ? ? ? ? ? ? ? ? ? ? ? ?

loop_
 _jana_atom_site_ADP_D_label
 _jana_atom_site_ADP_D_type_symbol
 _jana_atom_site_ADP_D_1111
 _jana_atom_site_ADP_D_1112
 _jana_atom_site_ADP_D_1113
 _jana_atom_site_ADP_D_1122
 _jana_atom_site_ADP_D_1123
 _jana_atom_site_ADP_D_1133
 _jana_atom_site_ADP_D_1222
 _jana_atom_site_ADP_D_1223
 _jana_atom_site_ADP_D_1233
 _jana_atom_site_ADP_D_1333
 _jana_atom_site_ADP_D_2222
 _jana_atom_site_ADP_D_2223
 _jana_atom_site_ADP_D_2233
 _jana_atom_site_ADP_D_2333
 _jana_atom_site_ADP_D_3333
 ? ? ? ? ? ? ? ? ? ? ? ? ? ? ? ? ?

loop_
 _jana_atom_site_ADP_E_label
 _jana_atom_site_ADP_E_type_symbol
 _jana_atom_site_ADP_E_11111
 _jana_atom_site_ADP_E_11112
 _jana_atom_site_ADP_E_11113
 _jana_atom_site_ADP_E_11122
 _jana_atom_site_ADP_E_11123
 _jana_atom_site_ADP_E_11133
 _jana_atom_site_ADP_E_11222
 _jana_atom_site_ADP_E_11223
 _jana_atom_site_ADP_E_11233
 _jana_atom_site_ADP_E_11333
 _jana_atom_site_ADP_E_12222
 _jana_atom_site_ADP_E_12223
 _jana_atom_site_ADP_E_12233
 _jana_atom_site_ADP_E_12333
 _jana_atom_site_ADP_E_13333
 _jana_atom_site_ADP_E_22222
 _jana_atom_site_ADP_E_22223
 _jana_atom_site_ADP_E_22233
 _jana_atom_site_ADP_E_22333
 _jana_atom_site_ADP_E_23333
 _jana_atom_site_ADP_E_33333
 ? ? ? ? ? ? ? ? ? ? ? ? ? ? ? ? ? ? ? ? ? ? ?

loop_
 _jana_atom_site_ADP_F_label
 _jana_atom_site_ADP_F_type_symbol
 _jana_atom_site_ADP_F_111111
 _jana_atom_site_ADP_F_111112
 _jana_atom_site_ADP_F_111113
 _jana_atom_site_ADP_F_111122
 _jana_atom_site_ADP_F_111123
 _jana_atom_site_ADP_F_111133
 _jana_atom_site_ADP_F_111222
 _jana_atom_site_ADP_F_111223
 _jana_atom_site_ADP_F_111233
 _jana_atom_site_ADP_F_111333
 _jana_atom_site_ADP_F_112222
 _jana_atom_site_ADP_F_112223
 _jana_atom_site_ADP_F_112233
 _jana_atom_site_ADP_F_112333
 _jana_atom_site_ADP_F_113333
 _jana_atom_site_ADP_F_122222
 _jana_atom_site_ADP_F_122223
 _jana_atom_site_ADP_F_122233
 _jana_atom_site_ADP_F_122333
 _jana_atom_site_ADP_F_123333
 _jana_atom_site_ADP_F_133333
 _jana_atom_site_ADP_F_222222
 _jana_atom_site_ADP_F_222223
 _jana_atom_site_ADP_F_222233
 _jana_atom_site_ADP_F_222333
 _jana_atom_site_ADP_F_223333
 _jana_atom_site_ADP_F_233333
 _jana_atom_site_ADP_F_333333
 ? ? ? ? ? ? ? ? ? ? ? ? ? ? ? ? ? ? ? ? ? ? ? ? ? ? ? ? ? ?


#=======================================================================
# 10. MOLECULAR GEOMETRY


loop_
 _geom_bond_atom_site_label_1
 _geom_bond_atom_site_label_2
 _geom_bond_site_symmetry_1
 _geom_bond_site_symmetry_2
 _geom_bond_distance
 _geom_bond_publ_flag
  Mn1 Mn1 . 2_645 2.757(2) ?
  Mn1 Mn1 . 3_765 2.757(2) ?
  Mn1 Mn1 . 5_664 2.8400(8) ?
  Mn1 Mn1 . 5_665 2.8400(8) ?
  Mn1 Mn1 . 6_544 2.8400(14) ?
  Mn1 Mn1 . 6_545 2.8400(14) ?
  Mn1 Fe1 . . 0 ?
  Mn1 Fe1 . 2_645 2.757(2) ?
  Mn1 Fe1 . 3_765 2.757(2) ?
  Mn1 Fe1 . 5_664 2.8400(8) ?
  Mn1 Fe1 . 5_665 2.8400(8) ?
  Mn1 Fe1 . 6_544 2.8400(14) ?
  Mn1 Fe1 . 6_545 2.8400(14) ?
  Mn1 Fe2 . . 2.9018(12) ?
  Mn1 Fe2 . 4_655 2.9018(14) ?
  Mn1 Fe2 . 13_655 2.9018(14) ?
  Mn1 Fe2 . 16_555 2.9018(12) ?
  Mn1 Mn2 . . 2.9018(12) ?
  Mn1 Mn2 . 4_655 2.9018(14) ?
  Mn1 Mn2 . 13_655 2.9018(14) ?
  Mn1 Mn2 . 16_555 2.9018(12) ?
  Mn1 Si1 . . 2.472(4) ?
  Mn1 Si1 . 2_655 2.356(3) ?
  Mn1 Si1 . 3_655 2.356(3) ?
  Mn1 Si1 . 4_654 2.6033(16) ?
  Mn1 Si1 . 4_655 2.6033(16) ?
  Fe1 Fe1 . 2_645 2.757(2) ?
  Fe1 Fe1 . 3_765 2.757(2) ?
  Fe1 Fe1 . 5_664 2.8400(8) ?
  Fe1 Fe1 . 5_665 2.8400(8) ?
  Fe1 Fe1 . 6_544 2.8400(14) ?
  Fe1 Fe1 . 6_545 2.8400(14) ?
  Fe1 Fe2 . . 2.9018(12) ?
  Fe1 Fe2 . 4_655 2.9018(14) ?
  Fe1 Fe2 . 13_655 2.9018(14) ?
  Fe1 Fe2 . 16_555 2.9018(12) ?
  Fe1 Mn2 . . 2.9018(12) ?
  Fe1 Mn2 . 4_655 2.9018(14) ?
  Fe1 Mn2 . 13_655 2.9018(14) ?
  Fe1 Mn2 . 16_555 2.9018(12) ?
  Fe1 Si1 . . 2.472(4) ?
  Fe1 Si1 . 2_655 2.356(3) ?
  Fe1 Si1 . 3_655 2.356(3) ?
  Fe1 Si1 . 4_654 2.6033(16) ?
  Fe1 Si1 . 4_655 2.6033(16) ?
  Fe2 Fe2 . 16_554 2.3522(2) ?
  Fe2 Fe2 . 16_555 2.3522(2) ?
  Fe2 Mn2 . . 0 ?
  Fe2 Mn2 . 16_554 2.3522(2) ?
  Fe2 Mn2 . 16_555 2.3522(2) ?
  Fe2 Si1 . . 2.3797(10) ?
  Fe2 Si1 . 2_655 2.3797(10) ?
  Fe2 Si1 . 3_665 2.380(3) ?
  Fe2 Si1 . 4_654 2.3797(10) ?
  Fe2 Si1 . 5_664 2.3797(10) ?
  Fe2 Si1 . 6_554 2.380(3) ?
  Mn2 Mn2 . 16_554 2.3522(2) ?
  Mn2 Mn2 . 16_555 2.3522(2) ?
  Mn2 Si1 . . 2.3797(10) ?
  Mn2 Si1 . 2_655 2.3797(10) ?
  Mn2 Si1 . 3_665 2.380(3) ?
  Mn2 Si1 . 4_654 2.3797(10) ?
  Mn2 Si1 . 5_664 2.3797(10) ?
  Mn2 Si1 . 6_554 2.380(3) ?
  Si1 Si1 . 4_654 2.715(2) ?
  Si1 Si1 . 4_655 2.715(2) ?

loop_
 _geom_angle_atom_site_label_1
 _geom_angle_atom_site_label_2
 _geom_angle_atom_site_label_3
 _geom_angle_site_symmetry_1
 _geom_angle_site_symmetry_2
 _geom_angle_site_symmetry_3
 _geom_angle
 _geom_angle_publ_flag
  Mn1 Mn1 Mn1 2_645 . 3_765 60.00(6) ?
  Mn1 Mn1 Mn1 2_645 . 5_664 90.00(6) ?
  Mn1 Mn1 Mn1 2_645 . 5_665 90.00(6) ?
  Mn1 Mn1 Mn1 2_645 . 6_544 60.97(5) ?
  Mn1 Mn1 Mn1 2_645 . 6_545 60.97(5) ?
  Mn1 Mn1 Fe1 2_645 . . 0 ?
  Mn1 Mn1 Fe1 2_645 . 2_645 0 ?
  Mn1 Mn1 Fe1 2_645 . 3_765 60.00(6) ?
  Mn1 Mn1 Fe1 2_645 . 5_664 90.00(6) ?
  Mn1 Mn1 Fe1 2_645 . 5_665 90.00(6) ?
  Mn1 Mn1 Fe1 2_645 . 6_544 60.97(5) ?
  Mn1 Mn1 Fe1 2_645 . 6_545 60.97(5) ?
  Mn1 Mn1 Fe2 2_645 . . 150.70(4) ?
  Mn1 Mn1 Fe2 2_645 . 4_655 101.45(2) ?
  Mn1 Mn1 Fe2 2_645 . 13_655 101.45(2) ?
  Mn1 Mn1 Fe2 2_645 . 16_555 150.70(4) ?
  Mn1 Mn1 Mn2 2_645 . . 150.70(4) ?
  Mn1 Mn1 Mn2 2_645 . 4_655 101.45(2) ?
  Mn1 Mn1 Mn2 2_645 . 13_655 101.45(2) ?
  Mn1 Mn1 Mn2 2_645 . 16_555 150.70(4) ?
  Mn1 Mn1 Si1 2_645 . . 150.00(3) ?
  Mn1 Mn1 Si1 2_645 . 2_655 114.20(8) ?
  Mn1 Mn1 Si1 2_645 . 3_655 54.20(9) ?
  Mn1 Mn1 Si1 2_645 . 4_654 111.78(6) ?
  Mn1 Mn1 Si1 2_645 . 4_655 111.78(6) ?
  Mn1 Mn1 Mn1 3_765 . 5_664 60.97(3) ?
  Mn1 Mn1 Mn1 3_765 . 5_665 60.97(3) ?
  Mn1 Mn1 Mn1 3_765 . 6_544 90.00(6) ?
  Mn1 Mn1 Mn1 3_765 . 6_545 90.00(6) ?
  Mn1 Mn1 Fe1 3_765 . . 0 ?
  Mn1 Mn1 Fe1 3_765 . 2_645 60.00(6) ?
  Mn1 Mn1 Fe1 3_765 . 3_765 0 ?
  Mn1 Mn1 Fe1 3_765 . 5_664 60.97(3) ?
  Mn1 Mn1 Fe1 3_765 . 5_665 60.97(3) ?
  Mn1 Mn1 Fe1 3_765 . 6_544 90.00(6) ?
  Mn1 Mn1 Fe1 3_765 . 6_545 90.00(6) ?
  Mn1 Mn1 Fe2 3_765 . . 101.45(4) ?
  Mn1 Mn1 Fe2 3_765 . 4_655 150.70(4) ?
  Mn1 Mn1 Fe2 3_765 . 13_655 150.70(4) ?
  Mn1 Mn1 Fe2 3_765 . 16_555 101.45(4) ?
  Mn1 Mn1 Mn2 3_765 . . 101.45(4) ?
  Mn1 Mn1 Mn2 3_765 . 4_655 150.70(4) ?
  Mn1 Mn1 Mn2 3_765 . 13_655 150.70(4) ?
  Mn1 Mn1 Mn2 3_765 . 16_555 101.45(4) ?
  Mn1 Mn1 Si1 3_765 . . 150.00(5) ?
  Mn1 Mn1 Si1 3_765 . 2_655 54.20(7) ?
  Mn1 Mn1 Si1 3_765 . 3_655 114.20(12) ?
  Mn1 Mn1 Si1 3_765 . 4_654 111.78(6) ?
  Mn1 Mn1 Si1 3_765 . 4_655 111.78(6) ?
  Mn1 Mn1 Mn1 5_664 . 5_665 111.83(4) ?
  Mn1 Mn1 Mn1 5_664 . 6_544 58.07(4) ?
  Mn1 Mn1 Mn1 5_664 . 6_545 147.46(9) ?
  Mn1 Mn1 Fe1 5_664 . . 0 ?
  Mn1 Mn1 Fe1 5_664 . 2_645 90.00(6) ?
  Mn1 Mn1 Fe1 5_664 . 3_765 60.97(3) ?
  Mn1 Mn1 Fe1 5_664 . 5_664 0 ?
  Mn1 Mn1 Fe1 5_664 . 5_665 111.83(4) ?
  Mn1 Mn1 Fe1 5_664 . 6_544 58.07(4) ?
  Mn1 Mn1 Fe1 5_664 . 6_545 147.46(9) ?
  Mn1 Mn1 Fe2 5_664 . . 60.70(4) ?
  Mn1 Mn1 Fe2 5_664 . 4_655 146.69(4) ?
  Mn1 Mn1 Fe2 5_664 . 13_655 99.462(19) ?
  Mn1 Mn1 Fe2 5_664 . 16_555 100.49(4) ?
  Mn1 Mn1 Mn2 5_664 . . 60.70(4) ?
  Mn1 Mn1 Mn2 5_664 . 4_655 146.69(4) ?
  Mn1 Mn1 Mn2 5_664 . 13_655 99.462(19) ?
  Mn1 Mn1 Mn2 5_664 . 16_555 100.49(4) ?
  Mn1 Mn1 Si1 5_664 . . 106.27(4) ?
  Mn1 Mn1 Si1 5_664 . 2_655 59.26(3) ?
  Mn1 Mn1 Si1 5_664 . 3_655 117.03(5) ?
  Mn1 Mn1 Si1 5_664 . 4_654 51.08(5) ?
  Mn1 Mn1 Si1 5_664 . 4_655 150.27(4) ?
  Mn1 Mn1 Mn1 5_665 . 6_544 147.46(9) ?
  Mn1 Mn1 Mn1 5_665 . 6_545 58.07(4) ?
  Mn1 Mn1 Fe1 5_665 . . 0 ?
  Mn1 Mn1 Fe1 5_665 . 2_645 90.00(6) ?
  Mn1 Mn1 Fe1 5_665 . 3_765 60.97(3) ?
  Mn1 Mn1 Fe1 5_665 . 5_664 111.83(4) ?
  Mn1 Mn1 Fe1 5_665 . 5_665 0 ?
  Mn1 Mn1 Fe1 5_665 . 6_544 147.46(9) ?
  Mn1 Mn1 Fe1 5_665 . 6_545 58.07(4) ?
  Mn1 Mn1 Fe2 5_665 . . 100.49(4) ?
  Mn1 Mn1 Fe2 5_665 . 4_655 99.462(19) ?
  Mn1 Mn1 Fe2 5_665 . 13_655 146.69(4) ?
  Mn1 Mn1 Fe2 5_665 . 16_555 60.70(4) ?
  Mn1 Mn1 Mn2 5_665 . . 100.49(4) ?
  Mn1 Mn1 Mn2 5_665 . 4_655 99.462(19) ?
  Mn1 Mn1 Mn2 5_665 . 13_655 146.69(4) ?
  Mn1 Mn1 Mn2 5_665 . 16_555 60.70(4) ?
  Mn1 Mn1 Si1 5_665 . . 106.27(4) ?
  Mn1 Mn1 Si1 5_665 . 2_655 59.26(3) ?
  Mn1 Mn1 Si1 5_665 . 3_655 117.03(5) ?
  Mn1 Mn1 Si1 5_665 . 4_654 150.27(4) ?
  Mn1 Mn1 Si1 5_665 . 4_655 51.08(5) ?
  Mn1 Mn1 Mn1 6_544 . 6_545 111.83(6) ?
  Mn1 Mn1 Fe1 6_544 . . 0 ?
  Mn1 Mn1 Fe1 6_544 . 2_645 60.97(5) ?
  Mn1 Mn1 Fe1 6_544 . 3_765 90.00(6) ?
  Mn1 Mn1 Fe1 6_544 . 5_664 58.07(4) ?
  Mn1 Mn1 Fe1 6_544 . 5_665 147.46(9) ?
  Mn1 Mn1 Fe1 6_544 . 6_544 0 ?
  Mn1 Mn1 Fe1 6_544 . 6_545 111.83(6) ?
  Mn1 Mn1 Fe2 6_544 . . 99.46(4) ?
  Mn1 Mn1 Fe2 6_544 . 4_655 100.49(3) ?
  Mn1 Mn1 Fe2 6_544 . 13_655 60.70(4) ?
  Mn1 Mn1 Fe2 6_544 . 16_555 146.69(6) ?
  Mn1 Mn1 Mn2 6_544 . . 99.46(4) ?
  Mn1 Mn1 Mn2 6_544 . 4_655 100.49(3) ?
  Mn1 Mn1 Mn2 6_544 . 13_655 60.70(4) ?
  Mn1 Mn1 Mn2 6_544 . 16_555 146.69(6) ?
  Mn1 Mn1 Si1 6_544 . . 106.27(6) ?
  Mn1 Mn1 Si1 6_544 . 2_655 117.03(4) ?
  Mn1 Mn1 Si1 6_544 . 3_655 59.26(4) ?
  Mn1 Mn1 Si1 6_544 . 4_654 51.08(6) ?
  Mn1 Mn1 Si1 6_544 . 4_655 150.27(4) ?
  Mn1 Mn1 Fe1 6_545 . . 0 ?
  Mn1 Mn1 Fe1 6_545 . 2_645 60.97(5) ?
  Mn1 Mn1 Fe1 6_545 . 3_765 90.00(6) ?
  Mn1 Mn1 Fe1 6_545 . 5_664 147.46(9) ?
  Mn1 Mn1 Fe1 6_545 . 5_665 58.07(4) ?
  Mn1 Mn1 Fe1 6_545 . 6_544 111.83(6) ?
  Mn1 Mn1 Fe1 6_545 . 6_545 0 ?
  Mn1 Mn1 Fe2 6_545 . . 146.69(6) ?
  Mn1 Mn1 Fe2 6_545 . 4_655 60.70(4) ?
  Mn1 Mn1 Fe2 6_545 . 13_655 100.49(3) ?
  Mn1 Mn1 Fe2 6_545 . 16_555 99.46(4) ?
  Mn1 Mn1 Mn2 6_545 . . 146.69(6) ?
  Mn1 Mn1 Mn2 6_545 . 4_655 60.70(4) ?
  Mn1 Mn1 Mn2 6_545 . 13_655 100.49(3) ?
  Mn1 Mn1 Mn2 6_545 . 16_555 99.46(4) ?
  Mn1 Mn1 Si1 6_545 . . 106.27(6) ?
  Mn1 Mn1 Si1 6_545 . 2_655 117.03(4) ?
  Mn1 Mn1 Si1 6_545 . 3_655 59.26(4) ?
  Mn1 Mn1 Si1 6_545 . 4_654 150.27(4) ?
  Mn1 Mn1 Si1 6_545 . 4_655 51.08(6) ?
  Fe1 Mn1 Fe1 . . 2_645 0 ?
  Fe1 Mn1 Fe1 . . 3_765 0 ?
  Fe1 Mn1 Fe1 . . 5_664 0 ?
  Fe1 Mn1 Fe1 . . 5_665 0 ?
  Fe1 Mn1 Fe1 . . 6_544 0 ?
  Fe1 Mn1 Fe1 . . 6_545 0 ?
  Fe1 Mn1 Fe2 . . . 0 ?
  Fe1 Mn1 Fe2 . . 4_655 0 ?
  Fe1 Mn1 Fe2 . . 13_655 0 ?
  Fe1 Mn1 Fe2 . . 16_555 0 ?
  Fe1 Mn1 Mn2 . . . 0 ?
  Fe1 Mn1 Mn2 . . 4_655 0 ?
  Fe1 Mn1 Mn2 . . 13_655 0 ?
  Fe1 Mn1 Mn2 . . 16_555 0 ?
  Fe1 Mn1 Si1 . . . 0 ?
  Fe1 Mn1 Si1 . . 2_655 0 ?
  Fe1 Mn1 Si1 . . 3_655 0 ?
  Fe1 Mn1 Si1 . . 4_654 0 ?
  Fe1 Mn1 Si1 . . 4_655 0 ?
  Fe1 Mn1 Fe1 2_645 . 3_765 60.00(6) ?
  Fe1 Mn1 Fe1 2_645 . 5_664 90.00(6) ?
  Fe1 Mn1 Fe1 2_645 . 5_665 90.00(6) ?
  Fe1 Mn1 Fe1 2_645 . 6_544 60.97(5) ?
  Fe1 Mn1 Fe1 2_645 . 6_545 60.97(5) ?
  Fe1 Mn1 Fe2 2_645 . . 150.70(4) ?
  Fe1 Mn1 Fe2 2_645 . 4_655 101.45(2) ?
  Fe1 Mn1 Fe2 2_645 . 13_655 101.45(2) ?
  Fe1 Mn1 Fe2 2_645 . 16_555 150.70(4) ?
  Fe1 Mn1 Mn2 2_645 . . 150.70(4) ?
  Fe1 Mn1 Mn2 2_645 . 4_655 101.45(2) ?
  Fe1 Mn1 Mn2 2_645 . 13_655 101.45(2) ?
  Fe1 Mn1 Mn2 2_645 . 16_555 150.70(4) ?
  Fe1 Mn1 Si1 2_645 . . 150.00(3) ?
  Fe1 Mn1 Si1 2_645 . 2_655 114.20(8) ?
  Fe1 Mn1 Si1 2_645 . 3_655 54.20(9) ?
  Fe1 Mn1 Si1 2_645 . 4_654 111.78(6) ?
  Fe1 Mn1 Si1 2_645 . 4_655 111.78(6) ?
  Fe1 Mn1 Fe1 3_765 . 5_664 60.97(3) ?
  Fe1 Mn1 Fe1 3_765 . 5_665 60.97(3) ?
  Fe1 Mn1 Fe1 3_765 . 6_544 90.00(6) ?
  Fe1 Mn1 Fe1 3_765 . 6_545 90.00(6) ?
  Fe1 Mn1 Fe2 3_765 . . 101.45(4) ?
  Fe1 Mn1 Fe2 3_765 . 4_655 150.70(4) ?
  Fe1 Mn1 Fe2 3_765 . 13_655 150.70(4) ?
  Fe1 Mn1 Fe2 3_765 . 16_555 101.45(4) ?
  Fe1 Mn1 Mn2 3_765 . . 101.45(4) ?
  Fe1 Mn1 Mn2 3_765 . 4_655 150.70(4) ?
  Fe1 Mn1 Mn2 3_765 . 13_655 150.70(4) ?
  Fe1 Mn1 Mn2 3_765 . 16_555 101.45(4) ?
  Fe1 Mn1 Si1 3_765 . . 150.00(5) ?
  Fe1 Mn1 Si1 3_765 . 2_655 54.20(7) ?
  Fe1 Mn1 Si1 3_765 . 3_655 114.20(12) ?
  Fe1 Mn1 Si1 3_765 . 4_654 111.78(6) ?
  Fe1 Mn1 Si1 3_765 . 4_655 111.78(6) ?
  Fe1 Mn1 Fe1 5_664 . 5_665 111.83(4) ?
  Fe1 Mn1 Fe1 5_664 . 6_544 58.07(4) ?
  Fe1 Mn1 Fe1 5_664 . 6_545 147.46(9) ?
  Fe1 Mn1 Fe2 5_664 . . 60.70(4) ?
  Fe1 Mn1 Fe2 5_664 . 4_655 146.69(4) ?
  Fe1 Mn1 Fe2 5_664 . 13_655 99.462(19) ?
  Fe1 Mn1 Fe2 5_664 . 16_555 100.49(4) ?
  Fe1 Mn1 Mn2 5_664 . . 60.70(4) ?
  Fe1 Mn1 Mn2 5_664 . 4_655 146.69(4) ?
  Fe1 Mn1 Mn2 5_664 . 13_655 99.462(19) ?
  Fe1 Mn1 Mn2 5_664 . 16_555 100.49(4) ?
  Fe1 Mn1 Si1 5_664 . . 106.27(4) ?
  Fe1 Mn1 Si1 5_664 . 2_655 59.26(3) ?
  Fe1 Mn1 Si1 5_664 . 3_655 117.03(5) ?
  Fe1 Mn1 Si1 5_664 . 4_654 51.08(5) ?
  Fe1 Mn1 Si1 5_664 . 4_655 150.27(4) ?
  Fe1 Mn1 Fe1 5_665 . 6_544 147.46(9) ?
  Fe1 Mn1 Fe1 5_665 . 6_545 58.07(4) ?
  Fe1 Mn1 Fe2 5_665 . . 100.49(4) ?
  Fe1 Mn1 Fe2 5_665 . 4_655 99.462(19) ?
  Fe1 Mn1 Fe2 5_665 . 13_655 146.69(4) ?
  Fe1 Mn1 Fe2 5_665 . 16_555 60.70(4) ?
  Fe1 Mn1 Mn2 5_665 . . 100.49(4) ?
  Fe1 Mn1 Mn2 5_665 . 4_655 99.462(19) ?
  Fe1 Mn1 Mn2 5_665 . 13_655 146.69(4) ?
  Fe1 Mn1 Mn2 5_665 . 16_555 60.70(4) ?
  Fe1 Mn1 Si1 5_665 . . 106.27(4) ?
  Fe1 Mn1 Si1 5_665 . 2_655 59.26(3) ?
  Fe1 Mn1 Si1 5_665 . 3_655 117.03(5) ?
  Fe1 Mn1 Si1 5_665 . 4_654 150.27(4) ?
  Fe1 Mn1 Si1 5_665 . 4_655 51.08(5) ?
  Fe1 Mn1 Fe1 6_544 . 6_545 111.83(6) ?
  Fe1 Mn1 Fe2 6_544 . . 99.46(4) ?
  Fe1 Mn1 Fe2 6_544 . 4_655 100.49(3) ?
  Fe1 Mn1 Fe2 6_544 . 13_655 60.70(4) ?
  Fe1 Mn1 Fe2 6_544 . 16_555 146.69(6) ?
  Fe1 Mn1 Mn2 6_544 . . 99.46(4) ?
  Fe1 Mn1 Mn2 6_544 . 4_655 100.49(3) ?
  Fe1 Mn1 Mn2 6_544 . 13_655 60.70(4) ?
  Fe1 Mn1 Mn2 6_544 . 16_555 146.69(6) ?
  Fe1 Mn1 Si1 6_544 . . 106.27(6) ?
  Fe1 Mn1 Si1 6_544 . 2_655 117.03(4) ?
  Fe1 Mn1 Si1 6_544 . 3_655 59.26(4) ?
  Fe1 Mn1 Si1 6_544 . 4_654 51.08(6) ?
  Fe1 Mn1 Si1 6_544 . 4_655 150.27(4) ?
  Fe1 Mn1 Fe2 6_545 . . 146.69(6) ?
  Fe1 Mn1 Fe2 6_545 . 4_655 60.70(4) ?
  Fe1 Mn1 Fe2 6_545 . 13_655 100.49(3) ?
  Fe1 Mn1 Fe2 6_545 . 16_555 99.46(4) ?
  Fe1 Mn1 Mn2 6_545 . . 146.69(6) ?
  Fe1 Mn1 Mn2 6_545 . 4_655 60.70(4) ?
  Fe1 Mn1 Mn2 6_545 . 13_655 100.49(3) ?
  Fe1 Mn1 Mn2 6_545 . 16_555 99.46(4) ?
  Fe1 Mn1 Si1 6_545 . . 106.27(6) ?
  Fe1 Mn1 Si1 6_545 . 2_655 117.03(4) ?
  Fe1 Mn1 Si1 6_545 . 3_655 59.26(4) ?
  Fe1 Mn1 Si1 6_545 . 4_654 150.27(4) ?
  Fe1 Mn1 Si1 6_545 . 4_655 51.08(6) ?
  Fe2 Mn1 Fe2 . . 4_655 103.64(6) ?
  Fe2 Mn1 Fe2 . . 13_655 84.68(4) ?
  Fe2 Mn1 Fe2 . . 16_555 47.82(2) ?
  Fe2 Mn1 Mn2 . . . 0 ?
  Fe2 Mn1 Mn2 . . 4_655 103.64(6) ?
  Fe2 Mn1 Mn2 . . 13_655 84.68(4) ?
  Fe2 Mn1 Mn2 . . 16_555 47.82(2) ?
  Fe2 Mn1 Si1 . . . 51.82(3) ?
  Fe2 Mn1 Si1 . . 2_655 52.58(4) ?
  Fe2 Mn1 Si1 . . 3_655 137.10(9) ?
  Fe2 Mn1 Si1 . . 4_654 50.87(4) ?
  Fe2 Mn1 Si1 . . 4_655 95.82(7) ?
  Fe2 Mn1 Fe2 4_655 . 13_655 47.82(2) ?
  Fe2 Mn1 Fe2 4_655 . 16_555 84.68(4) ?
  Fe2 Mn1 Mn2 4_655 . . 103.64(6) ?
  Fe2 Mn1 Mn2 4_655 . 4_655 0 ?
  Fe2 Mn1 Mn2 4_655 . 13_655 47.82(2) ?
  Fe2 Mn1 Mn2 4_655 . 16_555 84.68(4) ?
  Fe2 Mn1 Si1 4_655 . . 51.82(3) ?
  Fe2 Mn1 Si1 4_655 . 2_655 137.10(7) ?
  Fe2 Mn1 Si1 4_655 . 3_655 52.58(7) ?
  Fe2 Mn1 Si1 4_655 . 4_654 95.82(7) ?
  Fe2 Mn1 Si1 4_655 . 4_655 50.87(4) ?
  Fe2 Mn1 Fe2 13_655 . 16_555 103.64(6) ?
  Fe2 Mn1 Mn2 13_655 . . 84.68(4) ?
  Fe2 Mn1 Mn2 13_655 . 4_655 47.82(2) ?
  Fe2 Mn1 Mn2 13_655 . 13_655 0 ?
  Fe2 Mn1 Mn2 13_655 . 16_555 103.64(6) ?
  Fe2 Mn1 Si1 13_655 . . 51.82(3) ?
  Fe2 Mn1 Si1 13_655 . 2_655 137.10(7) ?
  Fe2 Mn1 Si1 13_655 . 3_655 52.58(7) ?
  Fe2 Mn1 Si1 13_655 . 4_654 50.87(4) ?
  Fe2 Mn1 Si1 13_655 . 4_655 95.82(7) ?
  Fe2 Mn1 Mn2 16_555 . . 47.82(2) ?
  Fe2 Mn1 Mn2 16_555 . 4_655 84.68(4) ?
  Fe2 Mn1 Mn2 16_555 . 13_655 103.64(6) ?
  Fe2 Mn1 Mn2 16_555 . 16_555 0 ?
  Fe2 Mn1 Si1 16_555 . . 51.82(3) ?
  Fe2 Mn1 Si1 16_555 . 2_655 52.58(4) ?
  Fe2 Mn1 Si1 16_555 . 3_655 137.10(9) ?
  Fe2 Mn1 Si1 16_555 . 4_654 95.82(7) ?
  Fe2 Mn1 Si1 16_555 . 4_655 50.87(4) ?
  Mn2 Mn1 Mn2 . . 4_655 103.64(6) ?
  Mn2 Mn1 Mn2 . . 13_655 84.68(4) ?
  Mn2 Mn1 Mn2 . . 16_555 47.82(2) ?
  Mn2 Mn1 Si1 . . . 51.82(3) ?
  Mn2 Mn1 Si1 . . 2_655 52.58(4) ?
  Mn2 Mn1 Si1 . . 3_655 137.10(9) ?
  Mn2 Mn1 Si1 . . 4_654 50.87(4) ?
  Mn2 Mn1 Si1 . . 4_655 95.82(7) ?
  Mn2 Mn1 Mn2 4_655 . 13_655 47.82(2) ?
  Mn2 Mn1 Mn2 4_655 . 16_555 84.68(4) ?
  Mn2 Mn1 Si1 4_655 . . 51.82(3) ?
  Mn2 Mn1 Si1 4_655 . 2_655 137.10(7) ?
  Mn2 Mn1 Si1 4_655 . 3_655 52.58(7) ?
  Mn2 Mn1 Si1 4_655 . 4_654 95.82(7) ?
  Mn2 Mn1 Si1 4_655 . 4_655 50.87(4) ?
  Mn2 Mn1 Mn2 13_655 . 16_555 103.64(6) ?
  Mn2 Mn1 Si1 13_655 . . 51.82(3) ?
  Mn2 Mn1 Si1 13_655 . 2_655 137.10(7) ?
  Mn2 Mn1 Si1 13_655 . 3_655 52.58(7) ?
  Mn2 Mn1 Si1 13_655 . 4_654 50.87(4) ?
  Mn2 Mn1 Si1 13_655 . 4_655 95.82(7) ?
  Mn2 Mn1 Si1 16_555 . . 51.82(3) ?
  Mn2 Mn1 Si1 16_555 . 2_655 52.58(4) ?
  Mn2 Mn1 Si1 16_555 . 3_655 137.10(9) ?
  Mn2 Mn1 Si1 16_555 . 4_654 95.82(7) ?
  Mn2 Mn1 Si1 16_555 . 4_655 50.87(4) ?
  Si1 Mn1 Si1 . . 2_655 95.80(7) ?
  Si1 Mn1 Si1 . . 3_655 95.80(10) ?
  Si1 Mn1 Si1 . . 4_654 64.63(7) ?
  Si1 Mn1 Si1 . . 4_655 64.63(7) ?
  Si1 Mn1 Si1 2_655 . 3_655 168.41(13) ?
  Si1 Mn1 Si1 2_655 . 4_654 92.48(3) ?
  Si1 Mn1 Si1 2_655 . 4_655 92.48(3) ?
  Si1 Mn1 Si1 3_655 . 4_654 92.48(4) ?
  Si1 Mn1 Si1 3_655 . 4_655 92.48(4) ?
  Si1 Mn1 Si1 4_654 . 4_655 129.26(12) ?
  Mn1 Fe1 Mn1 . . 2_645 0 ?
  Mn1 Fe1 Mn1 . . 3_765 0 ?
  Mn1 Fe1 Mn1 . . 5_664 0 ?
  Mn1 Fe1 Mn1 . . 5_665 0 ?
  Mn1 Fe1 Mn1 . . 6_544 0 ?
  Mn1 Fe1 Mn1 . . 6_545 0 ?
  Mn1 Fe1 Fe1 . . 2_645 0 ?
  Mn1 Fe1 Fe1 . . 3_765 0 ?
  Mn1 Fe1 Fe1 . . 5_664 0 ?
  Mn1 Fe1 Fe1 . . 5_665 0 ?
  Mn1 Fe1 Fe1 . . 6_544 0 ?
  Mn1 Fe1 Fe1 . . 6_545 0 ?
  Mn1 Fe1 Fe2 . . . 0 ?
  Mn1 Fe1 Fe2 . . 4_655 0 ?
  Mn1 Fe1 Fe2 . . 13_655 0 ?
  Mn1 Fe1 Fe2 . . 16_555 0 ?
  Mn1 Fe1 Mn2 . . . 0 ?
  Mn1 Fe1 Mn2 . . 4_655 0 ?
  Mn1 Fe1 Mn2 . . 13_655 0 ?
  Mn1 Fe1 Mn2 . . 16_555 0 ?
  Mn1 Fe1 Si1 . . . 0 ?
  Mn1 Fe1 Si1 . . 2_655 0 ?
  Mn1 Fe1 Si1 . . 3_655 0 ?
  Mn1 Fe1 Si1 . . 4_654 0 ?
  Mn1 Fe1 Si1 . . 4_655 0 ?
  Mn1 Fe1 Mn1 2_645 . 3_765 60.00(6) ?
  Mn1 Fe1 Mn1 2_645 . 5_664 90.00(6) ?
  Mn1 Fe1 Mn1 2_645 . 5_665 90.00(6) ?
  Mn1 Fe1 Mn1 2_645 . 6_544 60.97(5) ?
  Mn1 Fe1 Mn1 2_645 . 6_545 60.97(5) ?
  Mn1 Fe1 Fe1 2_645 . 2_645 0 ?
  Mn1 Fe1 Fe1 2_645 . 3_765 60.00(6) ?
  Mn1 Fe1 Fe1 2_645 . 5_664 90.00(6) ?
  Mn1 Fe1 Fe1 2_645 . 5_665 90.00(6) ?
  Mn1 Fe1 Fe1 2_645 . 6_544 60.97(5) ?
  Mn1 Fe1 Fe1 2_645 . 6_545 60.97(5) ?
  Mn1 Fe1 Fe2 2_645 . . 150.70(4) ?
  Mn1 Fe1 Fe2 2_645 . 4_655 101.45(2) ?
  Mn1 Fe1 Fe2 2_645 . 13_655 101.45(2) ?
  Mn1 Fe1 Fe2 2_645 . 16_555 150.70(4) ?
  Mn1 Fe1 Mn2 2_645 . . 150.70(4) ?
  Mn1 Fe1 Mn2 2_645 . 4_655 101.45(2) ?
  Mn1 Fe1 Mn2 2_645 . 13_655 101.45(2) ?
  Mn1 Fe1 Mn2 2_645 . 16_555 150.70(4) ?
  Mn1 Fe1 Si1 2_645 . . 150.00(3) ?
  Mn1 Fe1 Si1 2_645 . 2_655 114.20(8) ?
  Mn1 Fe1 Si1 2_645 . 3_655 54.20(9) ?
  Mn1 Fe1 Si1 2_645 . 4_654 111.78(6) ?
  Mn1 Fe1 Si1 2_645 . 4_655 111.78(6) ?
  Mn1 Fe1 Mn1 3_765 . 5_664 60.97(3) ?
  Mn1 Fe1 Mn1 3_765 . 5_665 60.97(3) ?
  Mn1 Fe1 Mn1 3_765 . 6_544 90.00(6) ?
  Mn1 Fe1 Mn1 3_765 . 6_545 90.00(6) ?
  Mn1 Fe1 Fe1 3_765 . 2_645 60.00(6) ?
  Mn1 Fe1 Fe1 3_765 . 3_765 0 ?
  Mn1 Fe1 Fe1 3_765 . 5_664 60.97(3) ?
  Mn1 Fe1 Fe1 3_765 . 5_665 60.97(3) ?
  Mn1 Fe1 Fe1 3_765 . 6_544 90.00(6) ?
  Mn1 Fe1 Fe1 3_765 . 6_545 90.00(6) ?
  Mn1 Fe1 Fe2 3_765 . . 101.45(4) ?
  Mn1 Fe1 Fe2 3_765 . 4_655 150.70(4) ?
  Mn1 Fe1 Fe2 3_765 . 13_655 150.70(4) ?
  Mn1 Fe1 Fe2 3_765 . 16_555 101.45(4) ?
  Mn1 Fe1 Mn2 3_765 . . 101.45(4) ?
  Mn1 Fe1 Mn2 3_765 . 4_655 150.70(4) ?
  Mn1 Fe1 Mn2 3_765 . 13_655 150.70(4) ?
  Mn1 Fe1 Mn2 3_765 . 16_555 101.45(4) ?
  Mn1 Fe1 Si1 3_765 . . 150.00(5) ?
  Mn1 Fe1 Si1 3_765 . 2_655 54.20(7) ?
  Mn1 Fe1 Si1 3_765 . 3_655 114.20(12) ?
  Mn1 Fe1 Si1 3_765 . 4_654 111.78(6) ?
  Mn1 Fe1 Si1 3_765 . 4_655 111.78(6) ?
  Mn1 Fe1 Mn1 5_664 . 5_665 111.83(4) ?
  Mn1 Fe1 Mn1 5_664 . 6_544 58.07(4) ?
  Mn1 Fe1 Mn1 5_664 . 6_545 147.46(9) ?
  Mn1 Fe1 Fe1 5_664 . 2_645 90.00(6) ?
  Mn1 Fe1 Fe1 5_664 . 3_765 60.97(3) ?
  Mn1 Fe1 Fe1 5_664 . 5_664 0 ?
  Mn1 Fe1 Fe1 5_664 . 5_665 111.83(4) ?
  Mn1 Fe1 Fe1 5_664 . 6_544 58.07(4) ?
  Mn1 Fe1 Fe1 5_664 . 6_545 147.46(9) ?
  Mn1 Fe1 Fe2 5_664 . . 60.70(4) ?
  Mn1 Fe1 Fe2 5_664 . 4_655 146.69(4) ?
  Mn1 Fe1 Fe2 5_664 . 13_655 99.462(19) ?
  Mn1 Fe1 Fe2 5_664 . 16_555 100.49(4) ?
  Mn1 Fe1 Mn2 5_664 . . 60.70(4) ?
  Mn1 Fe1 Mn2 5_664 . 4_655 146.69(4) ?
  Mn1 Fe1 Mn2 5_664 . 13_655 99.462(19) ?
  Mn1 Fe1 Mn2 5_664 . 16_555 100.49(4) ?
  Mn1 Fe1 Si1 5_664 . . 106.27(4) ?
  Mn1 Fe1 Si1 5_664 . 2_655 59.26(3) ?
  Mn1 Fe1 Si1 5_664 . 3_655 117.03(5) ?
  Mn1 Fe1 Si1 5_664 . 4_654 51.08(5) ?
  Mn1 Fe1 Si1 5_664 . 4_655 150.27(4) ?
  Mn1 Fe1 Mn1 5_665 . 6_544 147.46(9) ?
  Mn1 Fe1 Mn1 5_665 . 6_545 58.07(4) ?
  Mn1 Fe1 Fe1 5_665 . 2_645 90.00(6) ?
  Mn1 Fe1 Fe1 5_665 . 3_765 60.97(3) ?
  Mn1 Fe1 Fe1 5_665 . 5_664 111.83(4) ?
  Mn1 Fe1 Fe1 5_665 . 5_665 0 ?
  Mn1 Fe1 Fe1 5_665 . 6_544 147.46(9) ?
  Mn1 Fe1 Fe1 5_665 . 6_545 58.07(4) ?
  Mn1 Fe1 Fe2 5_665 . . 100.49(4) ?
  Mn1 Fe1 Fe2 5_665 . 4_655 99.462(19) ?
  Mn1 Fe1 Fe2 5_665 . 13_655 146.69(4) ?
  Mn1 Fe1 Fe2 5_665 . 16_555 60.70(4) ?
  Mn1 Fe1 Mn2 5_665 . . 100.49(4) ?
  Mn1 Fe1 Mn2 5_665 . 4_655 99.462(19) ?
  Mn1 Fe1 Mn2 5_665 . 13_655 146.69(4) ?
  Mn1 Fe1 Mn2 5_665 . 16_555 60.70(4) ?
  Mn1 Fe1 Si1 5_665 . . 106.27(4) ?
  Mn1 Fe1 Si1 5_665 . 2_655 59.26(3) ?
  Mn1 Fe1 Si1 5_665 . 3_655 117.03(5) ?
  Mn1 Fe1 Si1 5_665 . 4_654 150.27(4) ?
  Mn1 Fe1 Si1 5_665 . 4_655 51.08(5) ?
  Mn1 Fe1 Mn1 6_544 . 6_545 111.83(6) ?
  Mn1 Fe1 Fe1 6_544 . 2_645 60.97(5) ?
  Mn1 Fe1 Fe1 6_544 . 3_765 90.00(6) ?
  Mn1 Fe1 Fe1 6_544 . 5_664 58.07(4) ?
  Mn1 Fe1 Fe1 6_544 . 5_665 147.46(9) ?
  Mn1 Fe1 Fe1 6_544 . 6_544 0 ?
  Mn1 Fe1 Fe1 6_544 . 6_545 111.83(6) ?
  Mn1 Fe1 Fe2 6_544 . . 99.46(4) ?
  Mn1 Fe1 Fe2 6_544 . 4_655 100.49(3) ?
  Mn1 Fe1 Fe2 6_544 . 13_655 60.70(4) ?
  Mn1 Fe1 Fe2 6_544 . 16_555 146.69(6) ?
  Mn1 Fe1 Mn2 6_544 . . 99.46(4) ?
  Mn1 Fe1 Mn2 6_544 . 4_655 100.49(3) ?
  Mn1 Fe1 Mn2 6_544 . 13_655 60.70(4) ?
  Mn1 Fe1 Mn2 6_544 . 16_555 146.69(6) ?
  Mn1 Fe1 Si1 6_544 . . 106.27(6) ?
  Mn1 Fe1 Si1 6_544 . 2_655 117.03(4) ?
  Mn1 Fe1 Si1 6_544 . 3_655 59.26(4) ?
  Mn1 Fe1 Si1 6_544 . 4_654 51.08(6) ?
  Mn1 Fe1 Si1 6_544 . 4_655 150.27(4) ?
  Mn1 Fe1 Fe1 6_545 . 2_645 60.97(5) ?
  Mn1 Fe1 Fe1 6_545 . 3_765 90.00(6) ?
  Mn1 Fe1 Fe1 6_545 . 5_664 147.46(9) ?
  Mn1 Fe1 Fe1 6_545 . 5_665 58.07(4) ?
  Mn1 Fe1 Fe1 6_545 . 6_544 111.83(6) ?
  Mn1 Fe1 Fe1 6_545 . 6_545 0 ?
  Mn1 Fe1 Fe2 6_545 . . 146.69(6) ?
  Mn1 Fe1 Fe2 6_545 . 4_655 60.70(4) ?
  Mn1 Fe1 Fe2 6_545 . 13_655 100.49(3) ?
  Mn1 Fe1 Fe2 6_545 . 16_555 99.46(4) ?
  Mn1 Fe1 Mn2 6_545 . . 146.69(6) ?
  Mn1 Fe1 Mn2 6_545 . 4_655 60.70(4) ?
  Mn1 Fe1 Mn2 6_545 . 13_655 100.49(3) ?
  Mn1 Fe1 Mn2 6_545 . 16_555 99.46(4) ?
  Mn1 Fe1 Si1 6_545 . . 106.27(6) ?
  Mn1 Fe1 Si1 6_545 . 2_655 117.03(4) ?
  Mn1 Fe1 Si1 6_545 . 3_655 59.26(4) ?
  Mn1 Fe1 Si1 6_545 . 4_654 150.27(4) ?
  Mn1 Fe1 Si1 6_545 . 4_655 51.08(6) ?
  Fe1 Fe1 Fe1 2_645 . 3_765 60.00(6) ?
  Fe1 Fe1 Fe1 2_645 . 5_664 90.00(6) ?
  Fe1 Fe1 Fe1 2_645 . 5_665 90.00(6) ?
  Fe1 Fe1 Fe1 2_645 . 6_544 60.97(5) ?
  Fe1 Fe1 Fe1 2_645 . 6_545 60.97(5) ?
  Fe1 Fe1 Fe2 2_645 . . 150.70(4) ?
  Fe1 Fe1 Fe2 2_645 . 4_655 101.45(2) ?
  Fe1 Fe1 Fe2 2_645 . 13_655 101.45(2) ?
  Fe1 Fe1 Fe2 2_645 . 16_555 150.70(4) ?
  Fe1 Fe1 Mn2 2_645 . . 150.70(4) ?
  Fe1 Fe1 Mn2 2_645 . 4_655 101.45(2) ?
  Fe1 Fe1 Mn2 2_645 . 13_655 101.45(2) ?
  Fe1 Fe1 Mn2 2_645 . 16_555 150.70(4) ?
  Fe1 Fe1 Si1 2_645 . . 150.00(3) ?
  Fe1 Fe1 Si1 2_645 . 2_655 114.20(8) ?
  Fe1 Fe1 Si1 2_645 . 3_655 54.20(9) ?
  Fe1 Fe1 Si1 2_645 . 4_654 111.78(6) ?
  Fe1 Fe1 Si1 2_645 . 4_655 111.78(6) ?
  Fe1 Fe1 Fe1 3_765 . 5_664 60.97(3) ?
  Fe1 Fe1 Fe1 3_765 . 5_665 60.97(3) ?
  Fe1 Fe1 Fe1 3_765 . 6_544 90.00(6) ?
  Fe1 Fe1 Fe1 3_765 . 6_545 90.00(6) ?
  Fe1 Fe1 Fe2 3_765 . . 101.45(4) ?
  Fe1 Fe1 Fe2 3_765 . 4_655 150.70(4) ?
  Fe1 Fe1 Fe2 3_765 . 13_655 150.70(4) ?
  Fe1 Fe1 Fe2 3_765 . 16_555 101.45(4) ?
  Fe1 Fe1 Mn2 3_765 . . 101.45(4) ?
  Fe1 Fe1 Mn2 3_765 . 4_655 150.70(4) ?
  Fe1 Fe1 Mn2 3_765 . 13_655 150.70(4) ?
  Fe1 Fe1 Mn2 3_765 . 16_555 101.45(4) ?
  Fe1 Fe1 Si1 3_765 . . 150.00(5) ?
  Fe1 Fe1 Si1 3_765 . 2_655 54.20(7) ?
  Fe1 Fe1 Si1 3_765 . 3_655 114.20(12) ?
  Fe1 Fe1 Si1 3_765 . 4_654 111.78(6) ?
  Fe1 Fe1 Si1 3_765 . 4_655 111.78(6) ?
  Fe1 Fe1 Fe1 5_664 . 5_665 111.83(4) ?
  Fe1 Fe1 Fe1 5_664 . 6_544 58.07(4) ?
  Fe1 Fe1 Fe1 5_664 . 6_545 147.46(9) ?
  Fe1 Fe1 Fe2 5_664 . . 60.70(4) ?
  Fe1 Fe1 Fe2 5_664 . 4_655 146.69(4) ?
  Fe1 Fe1 Fe2 5_664 . 13_655 99.462(19) ?
  Fe1 Fe1 Fe2 5_664 . 16_555 100.49(4) ?
  Fe1 Fe1 Mn2 5_664 . . 60.70(4) ?
  Fe1 Fe1 Mn2 5_664 . 4_655 146.69(4) ?
  Fe1 Fe1 Mn2 5_664 . 13_655 99.462(19) ?
  Fe1 Fe1 Mn2 5_664 . 16_555 100.49(4) ?
  Fe1 Fe1 Si1 5_664 . . 106.27(4) ?
  Fe1 Fe1 Si1 5_664 . 2_655 59.26(3) ?
  Fe1 Fe1 Si1 5_664 . 3_655 117.03(5) ?
  Fe1 Fe1 Si1 5_664 . 4_654 51.08(5) ?
  Fe1 Fe1 Si1 5_664 . 4_655 150.27(4) ?
  Fe1 Fe1 Fe1 5_665 . 6_544 147.46(9) ?
  Fe1 Fe1 Fe1 5_665 . 6_545 58.07(4) ?
  Fe1 Fe1 Fe2 5_665 . . 100.49(4) ?
  Fe1 Fe1 Fe2 5_665 . 4_655 99.462(19) ?
  Fe1 Fe1 Fe2 5_665 . 13_655 146.69(4) ?
  Fe1 Fe1 Fe2 5_665 . 16_555 60.70(4) ?
  Fe1 Fe1 Mn2 5_665 . . 100.49(4) ?
  Fe1 Fe1 Mn2 5_665 . 4_655 99.462(19) ?
  Fe1 Fe1 Mn2 5_665 . 13_655 146.69(4) ?
  Fe1 Fe1 Mn2 5_665 . 16_555 60.70(4) ?
  Fe1 Fe1 Si1 5_665 . . 106.27(4) ?
  Fe1 Fe1 Si1 5_665 . 2_655 59.26(3) ?
  Fe1 Fe1 Si1 5_665 . 3_655 117.03(5) ?
  Fe1 Fe1 Si1 5_665 . 4_654 150.27(4) ?
  Fe1 Fe1 Si1 5_665 . 4_655 51.08(5) ?
  Fe1 Fe1 Fe1 6_544 . 6_545 111.83(6) ?
  Fe1 Fe1 Fe2 6_544 . . 99.46(4) ?
  Fe1 Fe1 Fe2 6_544 . 4_655 100.49(3) ?
  Fe1 Fe1 Fe2 6_544 . 13_655 60.70(4) ?
  Fe1 Fe1 Fe2 6_544 . 16_555 146.69(6) ?
  Fe1 Fe1 Mn2 6_544 . . 99.46(4) ?
  Fe1 Fe1 Mn2 6_544 . 4_655 100.49(3) ?
  Fe1 Fe1 Mn2 6_544 . 13_655 60.70(4) ?
  Fe1 Fe1 Mn2 6_544 . 16_555 146.69(6) ?
  Fe1 Fe1 Si1 6_544 . . 106.27(6) ?
  Fe1 Fe1 Si1 6_544 . 2_655 117.03(4) ?
  Fe1 Fe1 Si1 6_544 . 3_655 59.26(4) ?
  Fe1 Fe1 Si1 6_544 . 4_654 51.08(6) ?
  Fe1 Fe1 Si1 6_544 . 4_655 150.27(4) ?
  Fe1 Fe1 Fe2 6_545 . . 146.69(6) ?
  Fe1 Fe1 Fe2 6_545 . 4_655 60.70(4) ?
  Fe1 Fe1 Fe2 6_545 . 13_655 100.49(3) ?
  Fe1 Fe1 Fe2 6_545 . 16_555 99.46(4) ?
  Fe1 Fe1 Mn2 6_545 . . 146.69(6) ?
  Fe1 Fe1 Mn2 6_545 . 4_655 60.70(4) ?
  Fe1 Fe1 Mn2 6_545 . 13_655 100.49(3) ?
  Fe1 Fe1 Mn2 6_545 . 16_555 99.46(4) ?
  Fe1 Fe1 Si1 6_545 . . 106.27(6) ?
  Fe1 Fe1 Si1 6_545 . 2_655 117.03(4) ?
  Fe1 Fe1 Si1 6_545 . 3_655 59.26(4) ?
  Fe1 Fe1 Si1 6_545 . 4_654 150.27(4) ?
  Fe1 Fe1 Si1 6_545 . 4_655 51.08(6) ?
  Fe2 Fe1 Fe2 . . 4_655 103.64(6) ?
  Fe2 Fe1 Fe2 . . 13_655 84.68(4) ?
  Fe2 Fe1 Fe2 . . 16_555 47.82(2) ?
  Fe2 Fe1 Mn2 . . . 0 ?
  Fe2 Fe1 Mn2 . . 4_655 103.64(6) ?
  Fe2 Fe1 Mn2 . . 13_655 84.68(4) ?
  Fe2 Fe1 Mn2 . . 16_555 47.82(2) ?
  Fe2 Fe1 Si1 . . . 51.82(3) ?
  Fe2 Fe1 Si1 . . 2_655 52.58(4) ?
  Fe2 Fe1 Si1 . . 3_655 137.10(9) ?
  Fe2 Fe1 Si1 . . 4_654 50.87(4) ?
  Fe2 Fe1 Si1 . . 4_655 95.82(7) ?
  Fe2 Fe1 Fe2 4_655 . 13_655 47.82(2) ?
  Fe2 Fe1 Fe2 4_655 . 16_555 84.68(4) ?
  Fe2 Fe1 Mn2 4_655 . . 103.64(6) ?
  Fe2 Fe1 Mn2 4_655 . 4_655 0 ?
  Fe2 Fe1 Mn2 4_655 . 13_655 47.82(2) ?
  Fe2 Fe1 Mn2 4_655 . 16_555 84.68(4) ?
  Fe2 Fe1 Si1 4_655 . . 51.82(3) ?
  Fe2 Fe1 Si1 4_655 . 2_655 137.10(7) ?
  Fe2 Fe1 Si1 4_655 . 3_655 52.58(7) ?
  Fe2 Fe1 Si1 4_655 . 4_654 95.82(7) ?
  Fe2 Fe1 Si1 4_655 . 4_655 50.87(4) ?
  Fe2 Fe1 Fe2 13_655 . 16_555 103.64(6) ?
  Fe2 Fe1 Mn2 13_655 . . 84.68(4) ?
  Fe2 Fe1 Mn2 13_655 . 4_655 47.82(2) ?
  Fe2 Fe1 Mn2 13_655 . 13_655 0 ?
  Fe2 Fe1 Mn2 13_655 . 16_555 103.64(6) ?
  Fe2 Fe1 Si1 13_655 . . 51.82(3) ?
  Fe2 Fe1 Si1 13_655 . 2_655 137.10(7) ?
  Fe2 Fe1 Si1 13_655 . 3_655 52.58(7) ?
  Fe2 Fe1 Si1 13_655 . 4_654 50.87(4) ?
  Fe2 Fe1 Si1 13_655 . 4_655 95.82(7) ?
  Fe2 Fe1 Mn2 16_555 . . 47.82(2) ?
  Fe2 Fe1 Mn2 16_555 . 4_655 84.68(4) ?
  Fe2 Fe1 Mn2 16_555 . 13_655 103.64(6) ?
  Fe2 Fe1 Mn2 16_555 . 16_555 0 ?
  Fe2 Fe1 Si1 16_555 . . 51.82(3) ?
  Fe2 Fe1 Si1 16_555 . 2_655 52.58(4) ?
  Fe2 Fe1 Si1 16_555 . 3_655 137.10(9) ?
  Fe2 Fe1 Si1 16_555 . 4_654 95.82(7) ?
  Fe2 Fe1 Si1 16_555 . 4_655 50.87(4) ?
  Mn2 Fe1 Mn2 . . 4_655 103.64(6) ?
  Mn2 Fe1 Mn2 . . 13_655 84.68(4) ?
  Mn2 Fe1 Mn2 . . 16_555 47.82(2) ?
  Mn2 Fe1 Si1 . . . 51.82(3) ?
  Mn2 Fe1 Si1 . . 2_655 52.58(4) ?
  Mn2 Fe1 Si1 . . 3_655 137.10(9) ?
  Mn2 Fe1 Si1 . . 4_654 50.87(4) ?
  Mn2 Fe1 Si1 . . 4_655 95.82(7) ?
  Mn2 Fe1 Mn2 4_655 . 13_655 47.82(2) ?
  Mn2 Fe1 Mn2 4_655 . 16_555 84.68(4) ?
  Mn2 Fe1 Si1 4_655 . . 51.82(3) ?
  Mn2 Fe1 Si1 4_655 . 2_655 137.10(7) ?
  Mn2 Fe1 Si1 4_655 . 3_655 52.58(7) ?
  Mn2 Fe1 Si1 4_655 . 4_654 95.82(7) ?
  Mn2 Fe1 Si1 4_655 . 4_655 50.87(4) ?
  Mn2 Fe1 Mn2 13_655 . 16_555 103.64(6) ?
  Mn2 Fe1 Si1 13_655 . . 51.82(3) ?
  Mn2 Fe1 Si1 13_655 . 2_655 137.10(7) ?
  Mn2 Fe1 Si1 13_655 . 3_655 52.58(7) ?
  Mn2 Fe1 Si1 13_655 . 4_654 50.87(4) ?
  Mn2 Fe1 Si1 13_655 . 4_655 95.82(7) ?
  Mn2 Fe1 Si1 16_555 . . 51.82(3) ?
  Mn2 Fe1 Si1 16_555 . 2_655 52.58(4) ?
  Mn2 Fe1 Si1 16_555 . 3_655 137.10(9) ?
  Mn2 Fe1 Si1 16_555 . 4_654 95.82(7) ?
  Mn2 Fe1 Si1 16_555 . 4_655 50.87(4) ?
  Si1 Fe1 Si1 . . 2_655 95.80(7) ?
  Si1 Fe1 Si1 . . 3_655 95.80(10) ?
  Si1 Fe1 Si1 . . 4_654 64.63(7) ?
  Si1 Fe1 Si1 . . 4_655 64.63(7) ?
  Si1 Fe1 Si1 2_655 . 3_655 168.41(13) ?
  Si1 Fe1 Si1 2_655 . 4_654 92.48(3) ?
  Si1 Fe1 Si1 2_655 . 4_655 92.48(3) ?
  Si1 Fe1 Si1 3_655 . 4_654 92.48(4) ?
  Si1 Fe1 Si1 3_655 . 4_655 92.48(4) ?
  Si1 Fe1 Si1 4_654 . 4_655 129.26(12) ?
  Mn1 Fe2 Mn1 . . 2_655 104.69(3) ?
  Mn1 Fe2 Mn1 . . 3_665 104.69(5) ?
  Mn1 Fe2 Mn1 . . 4_654 95.32(3) ?
  Mn1 Fe2 Mn1 . . 5_664 58.60(4) ?
  Mn1 Fe2 Mn1 . . 6_554 157.10(5) ?
  Mn1 Fe2 Fe1 . . . 0 ?
  Mn1 Fe2 Fe1 . . 2_655 104.69(3) ?
  Mn1 Fe2 Fe1 . . 3_665 104.69(5) ?
  Mn1 Fe2 Fe1 . . 4_654 95.32(3) ?
  Mn1 Fe2 Fe1 . . 5_664 58.60(4) ?
  Mn1 Fe2 Fe1 . . 6_554 157.10(5) ?
  Mn1 Fe2 Fe2 . . 16_554 113.910(11) ?
  Mn1 Fe2 Fe2 . . 16_555 66.090(11) ?
  Mn1 Fe2 Mn2 . . . 0 ?
  Mn1 Fe2 Mn2 . . 16_554 113.910(11) ?
  Mn1 Fe2 Mn2 . . 16_555 66.090(11) ?
  Mn1 Fe2 Si1 . . . 54.74(8) ?
  Mn1 Fe2 Si1 . . 2_655 51.85(7) ?
  Mn1 Fe2 Si1 . . 3_665 126.45(5) ?
  Mn1 Fe2 Si1 . . 4_654 58.06(4) ?
  Mn1 Fe2 Si1 . . 5_664 106.95(7) ?
  Mn1 Fe2 Si1 . . 6_554 146.97(6) ?
  Mn1 Fe2 Mn1 2_655 . 3_665 104.69(3) ?
  Mn1 Fe2 Mn1 2_655 . 4_654 157.09(4) ?
  Mn1 Fe2 Mn1 2_655 . 5_664 95.32(3) ?
  Mn1 Fe2 Mn1 2_655 . 6_554 58.60(3) ?
  Mn1 Fe2 Fe1 2_655 . . 104.69(3) ?
  Mn1 Fe2 Fe1 2_655 . 2_655 0 ?
  Mn1 Fe2 Fe1 2_655 . 3_665 104.69(3) ?
  Mn1 Fe2 Fe1 2_655 . 4_654 157.09(4) ?
  Mn1 Fe2 Fe1 2_655 . 5_664 95.32(3) ?
  Mn1 Fe2 Fe1 2_655 . 6_554 58.60(3) ?
  Mn1 Fe2 Fe2 2_655 . 16_554 113.910(11) ?
  Mn1 Fe2 Fe2 2_655 . 16_555 66.090(11) ?
  Mn1 Fe2 Mn2 2_655 . . 0 ?
  Mn1 Fe2 Mn2 2_655 . 16_554 113.910(11) ?
  Mn1 Fe2 Mn2 2_655 . 16_555 66.090(11) ?
  Mn1 Fe2 Si1 2_655 . . 126.448(15) ?
  Mn1 Fe2 Si1 2_655 . 2_655 54.74(8) ?
  Mn1 Fe2 Si1 2_655 . 3_665 51.85(7) ?
  Mn1 Fe2 Si1 2_655 . 4_654 146.97(8) ?
  Mn1 Fe2 Si1 2_655 . 5_664 58.06(4) ?
  Mn1 Fe2 Si1 2_655 . 6_554 106.95(7) ?
  Mn1 Fe2 Mn1 3_665 . 4_654 58.60(3) ?
  Mn1 Fe2 Mn1 3_665 . 5_664 157.10(5) ?
  Mn1 Fe2 Mn1 3_665 . 6_554 95.32(5) ?
  Mn1 Fe2 Fe1 3_665 . . 104.69(5) ?
  Mn1 Fe2 Fe1 3_665 . 2_655 104.69(3) ?
  Mn1 Fe2 Fe1 3_665 . 3_665 0 ?
  Mn1 Fe2 Fe1 3_665 . 4_654 58.60(3) ?
  Mn1 Fe2 Fe1 3_665 . 5_664 157.10(5) ?
  Mn1 Fe2 Fe1 3_665 . 6_554 95.32(5) ?
  Mn1 Fe2 Fe2 3_665 . 16_554 113.910(16) ?
  Mn1 Fe2 Fe2 3_665 . 16_555 66.090(16) ?
  Mn1 Fe2 Mn2 3_665 . . 0 ?
  Mn1 Fe2 Mn2 3_665 . 16_554 113.910(16) ?
  Mn1 Fe2 Mn2 3_665 . 16_555 66.090(16) ?
  Mn1 Fe2 Si1 3_665 . . 51.85(8) ?
  Mn1 Fe2 Si1 3_665 . 2_655 126.45(2) ?
  Mn1 Fe2 Si1 3_665 . 3_665 54.74(7) ?
  Mn1 Fe2 Si1 3_665 . 4_654 106.95(7) ?
  Mn1 Fe2 Si1 3_665 . 5_664 146.97(8) ?
  Mn1 Fe2 Si1 3_665 . 6_554 58.06(5) ?
  Mn1 Fe2 Mn1 4_654 . 5_664 104.69(3) ?
  Mn1 Fe2 Mn1 4_654 . 6_554 104.69(3) ?
  Mn1 Fe2 Fe1 4_654 . . 95.32(3) ?
  Mn1 Fe2 Fe1 4_654 . 2_655 157.09(4) ?
  Mn1 Fe2 Fe1 4_654 . 3_665 58.60(3) ?
  Mn1 Fe2 Fe1 4_654 . 4_654 0 ?
  Mn1 Fe2 Fe1 4_654 . 5_664 104.69(3) ?
  Mn1 Fe2 Fe1 4_654 . 6_554 104.69(3) ?
  Mn1 Fe2 Fe2 4_654 . 16_554 66.090(11) ?
  Mn1 Fe2 Fe2 4_654 . 16_555 113.910(11) ?
  Mn1 Fe2 Mn2 4_654 . . 0 ?
  Mn1 Fe2 Mn2 4_654 . 16_554 66.090(11) ?
  Mn1 Fe2 Mn2 4_654 . 16_555 113.910(11) ?
  Mn1 Fe2 Si1 4_654 . . 58.06(4) ?
  Mn1 Fe2 Si1 4_654 . 2_655 146.97(8) ?
  Mn1 Fe2 Si1 4_654 . 3_665 106.95(7) ?
  Mn1 Fe2 Si1 4_654 . 4_654 54.74(8) ?
  Mn1 Fe2 Si1 4_654 . 5_664 126.448(15) ?
  Mn1 Fe2 Si1 4_654 . 6_554 51.85(7) ?
  Mn1 Fe2 Mn1 5_664 . 6_554 104.69(5) ?
  Mn1 Fe2 Fe1 5_664 . . 58.60(4) ?
  Mn1 Fe2 Fe1 5_664 . 2_655 95.32(3) ?
  Mn1 Fe2 Fe1 5_664 . 3_665 157.10(5) ?
  Mn1 Fe2 Fe1 5_664 . 4_654 104.69(3) ?
  Mn1 Fe2 Fe1 5_664 . 5_664 0 ?
  Mn1 Fe2 Fe1 5_664 . 6_554 104.69(5) ?
  Mn1 Fe2 Fe2 5_664 . 16_554 66.090(11) ?
  Mn1 Fe2 Fe2 5_664 . 16_555 113.910(11) ?
  Mn1 Fe2 Mn2 5_664 . . 0 ?
  Mn1 Fe2 Mn2 5_664 . 16_554 66.090(11) ?
  Mn1 Fe2 Mn2 5_664 . 16_555 113.910(11) ?
  Mn1 Fe2 Si1 5_664 . . 106.95(7) ?
  Mn1 Fe2 Si1 5_664 . 2_655 58.06(4) ?
  Mn1 Fe2 Si1 5_664 . 3_665 146.97(6) ?
  Mn1 Fe2 Si1 5_664 . 4_654 51.85(7) ?
  Mn1 Fe2 Si1 5_664 . 5_664 54.74(8) ?
  Mn1 Fe2 Si1 5_664 . 6_554 126.45(5) ?
  Mn1 Fe2 Fe1 6_554 . . 157.10(5) ?
  Mn1 Fe2 Fe1 6_554 . 2_655 58.60(3) ?
  Mn1 Fe2 Fe1 6_554 . 3_665 95.32(5) ?
  Mn1 Fe2 Fe1 6_554 . 4_654 104.69(3) ?
  Mn1 Fe2 Fe1 6_554 . 5_664 104.69(5) ?
  Mn1 Fe2 Fe1 6_554 . 6_554 0 ?
  Mn1 Fe2 Fe2 6_554 . 16_554 66.090(16) ?
  Mn1 Fe2 Fe2 6_554 . 16_555 113.910(16) ?
  Mn1 Fe2 Mn2 6_554 . . 0 ?
  Mn1 Fe2 Mn2 6_554 . 16_554 66.090(16) ?
  Mn1 Fe2 Mn2 6_554 . 16_555 113.910(16) ?
  Mn1 Fe2 Si1 6_554 . . 146.97(8) ?
  Mn1 Fe2 Si1 6_554 . 2_655 106.95(7) ?
  Mn1 Fe2 Si1 6_554 . 3_665 58.06(5) ?
  Mn1 Fe2 Si1 6_554 . 4_654 126.45(2) ?
  Mn1 Fe2 Si1 6_554 . 5_664 51.85(8) ?
  Mn1 Fe2 Si1 6_554 . 6_554 54.74(7) ?
  Fe1 Fe2 Fe1 . . 2_655 104.69(3) ?
  Fe1 Fe2 Fe1 . . 3_665 104.69(5) ?
  Fe1 Fe2 Fe1 . . 4_654 95.32(3) ?
  Fe1 Fe2 Fe1 . . 5_664 58.60(4) ?
  Fe1 Fe2 Fe1 . . 6_554 157.10(5) ?
  Fe1 Fe2 Fe2 . . 16_554 113.910(11) ?
  Fe1 Fe2 Fe2 . . 16_555 66.090(11) ?
  Fe1 Fe2 Mn2 . . . 0 ?
  Fe1 Fe2 Mn2 . . 16_554 113.910(11) ?
  Fe1 Fe2 Mn2 . . 16_555 66.090(11) ?
  Fe1 Fe2 Si1 . . . 54.74(8) ?
  Fe1 Fe2 Si1 . . 2_655 51.85(7) ?
  Fe1 Fe2 Si1 . . 3_665 126.45(5) ?
  Fe1 Fe2 Si1 . . 4_654 58.06(4) ?
  Fe1 Fe2 Si1 . . 5_664 106.95(7) ?
  Fe1 Fe2 Si1 . . 6_554 146.97(6) ?
  Fe1 Fe2 Fe1 2_655 . 3_665 104.69(3) ?
  Fe1 Fe2 Fe1 2_655 . 4_654 157.09(4) ?
  Fe1 Fe2 Fe1 2_655 . 5_664 95.32(3) ?
  Fe1 Fe2 Fe1 2_655 . 6_554 58.60(3) ?
  Fe1 Fe2 Fe2 2_655 . 16_554 113.910(11) ?
  Fe1 Fe2 Fe2 2_655 . 16_555 66.090(11) ?
  Fe1 Fe2 Mn2 2_655 . . 0 ?
  Fe1 Fe2 Mn2 2_655 . 16_554 113.910(11) ?
  Fe1 Fe2 Mn2 2_655 . 16_555 66.090(11) ?
  Fe1 Fe2 Si1 2_655 . . 126.448(15) ?
  Fe1 Fe2 Si1 2_655 . 2_655 54.74(8) ?
  Fe1 Fe2 Si1 2_655 . 3_665 51.85(7) ?
  Fe1 Fe2 Si1 2_655 . 4_654 146.97(8) ?
  Fe1 Fe2 Si1 2_655 . 5_664 58.06(4) ?
  Fe1 Fe2 Si1 2_655 . 6_554 106.95(7) ?
  Fe1 Fe2 Fe1 3_665 . 4_654 58.60(3) ?
  Fe1 Fe2 Fe1 3_665 . 5_664 157.10(5) ?
  Fe1 Fe2 Fe1 3_665 . 6_554 95.32(5) ?
  Fe1 Fe2 Fe2 3_665 . 16_554 113.910(16) ?
  Fe1 Fe2 Fe2 3_665 . 16_555 66.090(16) ?
  Fe1 Fe2 Mn2 3_665 . . 0 ?
  Fe1 Fe2 Mn2 3_665 . 16_554 113.910(16) ?
  Fe1 Fe2 Mn2 3_665 . 16_555 66.090(16) ?
  Fe1 Fe2 Si1 3_665 . . 51.85(8) ?
  Fe1 Fe2 Si1 3_665 . 2_655 126.45(2) ?
  Fe1 Fe2 Si1 3_665 . 3_665 54.74(7) ?
  Fe1 Fe2 Si1 3_665 . 4_654 106.95(7) ?
  Fe1 Fe2 Si1 3_665 . 5_664 146.97(8) ?
  Fe1 Fe2 Si1 3_665 . 6_554 58.06(5) ?
  Fe1 Fe2 Fe1 4_654 . 5_664 104.69(3) ?
  Fe1 Fe2 Fe1 4_654 . 6_554 104.69(3) ?
  Fe1 Fe2 Fe2 4_654 . 16_554 66.090(11) ?
  Fe1 Fe2 Fe2 4_654 . 16_555 113.910(11) ?
  Fe1 Fe2 Mn2 4_654 . . 0 ?
  Fe1 Fe2 Mn2 4_654 . 16_554 66.090(11) ?
  Fe1 Fe2 Mn2 4_654 . 16_555 113.910(11) ?
  Fe1 Fe2 Si1 4_654 . . 58.06(4) ?
  Fe1 Fe2 Si1 4_654 . 2_655 146.97(8) ?
  Fe1 Fe2 Si1 4_654 . 3_665 106.95(7) ?
  Fe1 Fe2 Si1 4_654 . 4_654 54.74(8) ?
  Fe1 Fe2 Si1 4_654 . 5_664 126.448(15) ?
  Fe1 Fe2 Si1 4_654 . 6_554 51.85(7) ?
  Fe1 Fe2 Fe1 5_664 . 6_554 104.69(5) ?
  Fe1 Fe2 Fe2 5_664 . 16_554 66.090(11) ?
  Fe1 Fe2 Fe2 5_664 . 16_555 113.910(11) ?
  Fe1 Fe2 Mn2 5_664 . . 0 ?
  Fe1 Fe2 Mn2 5_664 . 16_554 66.090(11) ?
  Fe1 Fe2 Mn2 5_664 . 16_555 113.910(11) ?
  Fe1 Fe2 Si1 5_664 . . 106.95(7) ?
  Fe1 Fe2 Si1 5_664 . 2_655 58.06(4) ?
  Fe1 Fe2 Si1 5_664 . 3_665 146.97(6) ?
  Fe1 Fe2 Si1 5_664 . 4_654 51.85(7) ?
  Fe1 Fe2 Si1 5_664 . 5_664 54.74(8) ?
  Fe1 Fe2 Si1 5_664 . 6_554 126.45(5) ?
  Fe1 Fe2 Fe2 6_554 . 16_554 66.090(16) ?
  Fe1 Fe2 Fe2 6_554 . 16_555 113.910(16) ?
  Fe1 Fe2 Mn2 6_554 . . 0 ?
  Fe1 Fe2 Mn2 6_554 . 16_554 66.090(16) ?
  Fe1 Fe2 Mn2 6_554 . 16_555 113.910(16) ?
  Fe1 Fe2 Si1 6_554 . . 146.97(8) ?
  Fe1 Fe2 Si1 6_554 . 2_655 106.95(7) ?
  Fe1 Fe2 Si1 6_554 . 3_665 58.06(5) ?
  Fe1 Fe2 Si1 6_554 . 4_654 126.45(2) ?
  Fe1 Fe2 Si1 6_554 . 5_664 51.85(8) ?
  Fe1 Fe2 Si1 6_554 . 6_554 54.74(7) ?
  Fe2 Fe2 Fe2 16_554 . 16_555 180 ?
  Fe2 Fe2 Mn2 16_554 . . 0 ?
  Fe2 Fe2 Mn2 16_554 . 16_554 0 ?
  Fe2 Fe2 Mn2 16_554 . 16_555 180 ?
  Fe2 Fe2 Si1 16_554 . . 119.618(13) ?
  Fe2 Fe2 Si1 16_554 . 2_655 119.618(13) ?
  Fe2 Fe2 Si1 16_554 . 3_665 119.62(4) ?
  Fe2 Fe2 Si1 16_554 . 4_654 60.382(13) ?
  Fe2 Fe2 Si1 16_554 . 5_664 60.382(13) ?
  Fe2 Fe2 Si1 16_554 . 6_554 60.38(4) ?
  Fe2 Fe2 Mn2 16_555 . . 0 ?
  Fe2 Fe2 Mn2 16_555 . 16_554 180 ?
  Fe2 Fe2 Mn2 16_555 . 16_555 0 ?
  Fe2 Fe2 Si1 16_555 . . 60.382(13) ?
  Fe2 Fe2 Si1 16_555 . 2_655 60.382(13) ?
  Fe2 Fe2 Si1 16_555 . 3_665 60.38(4) ?
  Fe2 Fe2 Si1 16_555 . 4_654 119.618(13) ?
  Fe2 Fe2 Si1 16_555 . 5_664 119.618(13) ?
  Fe2 Fe2 Si1 16_555 . 6_554 119.62(4) ?
  Mn2 Fe2 Mn2 . . 16_554 0 ?
  Mn2 Fe2 Mn2 . . 16_555 0 ?
  Mn2 Fe2 Si1 . . . 0 ?
  Mn2 Fe2 Si1 . . 2_655 0 ?
  Mn2 Fe2 Si1 . . 3_665 0 ?
  Mn2 Fe2 Si1 . . 4_654 0 ?
  Mn2 Fe2 Si1 . . 5_664 0 ?
  Mn2 Fe2 Si1 . . 6_554 0 ?
  Mn2 Fe2 Mn2 16_554 . 16_555 180 ?
  Mn2 Fe2 Si1 16_554 . . 119.618(13) ?
  Mn2 Fe2 Si1 16_554 . 2_655 119.618(13) ?
  Mn2 Fe2 Si1 16_554 . 3_665 119.62(4) ?
  Mn2 Fe2 Si1 16_554 . 4_654 60.382(13) ?
  Mn2 Fe2 Si1 16_554 . 5_664 60.382(13) ?
  Mn2 Fe2 Si1 16_554 . 6_554 60.38(4) ?
  Mn2 Fe2 Si1 16_555 . . 60.382(13) ?
  Mn2 Fe2 Si1 16_555 . 2_655 60.382(13) ?
  Mn2 Fe2 Si1 16_555 . 3_665 60.38(4) ?
  Mn2 Fe2 Si1 16_555 . 4_654 119.618(13) ?
  Mn2 Fe2 Si1 16_555 . 5_664 119.618(13) ?
  Mn2 Fe2 Si1 16_555 . 6_554 119.62(4) ?
  Si1 Fe2 Si1 . . 2_655 97.68(8) ?
  Si1 Fe2 Si1 . . 3_665 97.68(6) ?
  Si1 Fe2 Si1 . . 4_654 69.57(4) ?
  Si1 Fe2 Si1 . . 5_664 161.14(10) ?
  Si1 Fe2 Si1 . . 6_554 97.79(8) ?
  Si1 Fe2 Si1 2_655 . 3_665 97.68(9) ?
  Si1 Fe2 Si1 2_655 . 4_654 97.79(10) ?
  Si1 Fe2 Si1 2_655 . 5_664 69.57(4) ?
  Si1 Fe2 Si1 2_655 . 6_554 161.14(9) ?
  Si1 Fe2 Si1 3_665 . 4_654 161.14(9) ?
  Si1 Fe2 Si1 3_665 . 5_664 97.79(8) ?
  Si1 Fe2 Si1 3_665 . 6_554 69.57(8) ?
  Si1 Fe2 Si1 4_654 . 5_664 97.68(8) ?
  Si1 Fe2 Si1 4_654 . 6_554 97.68(9) ?
  Si1 Fe2 Si1 5_664 . 6_554 97.68(6) ?
  Mn1 Mn2 Mn1 . . 2_655 104.69(3) ?
  Mn1 Mn2 Mn1 . . 3_665 104.69(5) ?
  Mn1 Mn2 Mn1 . . 4_654 95.32(3) ?
  Mn1 Mn2 Mn1 . . 5_664 58.60(4) ?
  Mn1 Mn2 Mn1 . . 6_554 157.10(5) ?
  Mn1 Mn2 Fe1 . . . 0 ?
  Mn1 Mn2 Fe1 . . 2_655 104.69(3) ?
  Mn1 Mn2 Fe1 . . 3_665 104.69(5) ?
  Mn1 Mn2 Fe1 . . 4_654 95.32(3) ?
  Mn1 Mn2 Fe1 . . 5_664 58.60(4) ?
  Mn1 Mn2 Fe1 . . 6_554 157.10(5) ?
  Mn1 Mn2 Fe2 . . . 0 ?
  Mn1 Mn2 Fe2 . . 16_554 113.910(11) ?
  Mn1 Mn2 Fe2 . . 16_555 66.090(11) ?
  Mn1 Mn2 Mn2 . . 16_554 113.910(11) ?
  Mn1 Mn2 Mn2 . . 16_555 66.090(11) ?
  Mn1 Mn2 Si1 . . . 54.74(8) ?
  Mn1 Mn2 Si1 . . 2_655 51.85(7) ?
  Mn1 Mn2 Si1 . . 3_665 126.45(5) ?
  Mn1 Mn2 Si1 . . 4_654 58.06(4) ?
  Mn1 Mn2 Si1 . . 5_664 106.95(7) ?
  Mn1 Mn2 Si1 . . 6_554 146.97(6) ?
  Mn1 Mn2 Mn1 2_655 . 3_665 104.69(3) ?
  Mn1 Mn2 Mn1 2_655 . 4_654 157.09(4) ?
  Mn1 Mn2 Mn1 2_655 . 5_664 95.32(3) ?
  Mn1 Mn2 Mn1 2_655 . 6_554 58.60(3) ?
  Mn1 Mn2 Fe1 2_655 . . 104.69(3) ?
  Mn1 Mn2 Fe1 2_655 . 2_655 0 ?
  Mn1 Mn2 Fe1 2_655 . 3_665 104.69(3) ?
  Mn1 Mn2 Fe1 2_655 . 4_654 157.09(4) ?
  Mn1 Mn2 Fe1 2_655 . 5_664 95.32(3) ?
  Mn1 Mn2 Fe1 2_655 . 6_554 58.60(3) ?
  Mn1 Mn2 Fe2 2_655 . . 0 ?
  Mn1 Mn2 Fe2 2_655 . 16_554 113.910(11) ?
  Mn1 Mn2 Fe2 2_655 . 16_555 66.090(11) ?
  Mn1 Mn2 Mn2 2_655 . 16_554 113.910(11) ?
  Mn1 Mn2 Mn2 2_655 . 16_555 66.090(11) ?
  Mn1 Mn2 Si1 2_655 . . 126.448(15) ?
  Mn1 Mn2 Si1 2_655 . 2_655 54.74(8) ?
  Mn1 Mn2 Si1 2_655 . 3_665 51.85(7) ?
  Mn1 Mn2 Si1 2_655 . 4_654 146.97(8) ?
  Mn1 Mn2 Si1 2_655 . 5_664 58.06(4) ?
  Mn1 Mn2 Si1 2_655 . 6_554 106.95(7) ?
  Mn1 Mn2 Mn1 3_665 . 4_654 58.60(3) ?
  Mn1 Mn2 Mn1 3_665 . 5_664 157.10(5) ?
  Mn1 Mn2 Mn1 3_665 . 6_554 95.32(5) ?
  Mn1 Mn2 Fe1 3_665 . . 104.69(5) ?
  Mn1 Mn2 Fe1 3_665 . 2_655 104.69(3) ?
  Mn1 Mn2 Fe1 3_665 . 3_665 0 ?
  Mn1 Mn2 Fe1 3_665 . 4_654 58.60(3) ?
  Mn1 Mn2 Fe1 3_665 . 5_664 157.10(5) ?
  Mn1 Mn2 Fe1 3_665 . 6_554 95.32(5) ?
  Mn1 Mn2 Fe2 3_665 . . 0 ?
  Mn1 Mn2 Fe2 3_665 . 16_554 113.910(16) ?
  Mn1 Mn2 Fe2 3_665 . 16_555 66.090(16) ?
  Mn1 Mn2 Mn2 3_665 . 16_554 113.910(16) ?
  Mn1 Mn2 Mn2 3_665 . 16_555 66.090(16) ?
  Mn1 Mn2 Si1 3_665 . . 51.85(8) ?
  Mn1 Mn2 Si1 3_665 . 2_655 126.45(2) ?
  Mn1 Mn2 Si1 3_665 . 3_665 54.74(7) ?
  Mn1 Mn2 Si1 3_665 . 4_654 106.95(7) ?
  Mn1 Mn2 Si1 3_665 . 5_664 146.97(8) ?
  Mn1 Mn2 Si1 3_665 . 6_554 58.06(5) ?
  Mn1 Mn2 Mn1 4_654 . 5_664 104.69(3) ?
  Mn1 Mn2 Mn1 4_654 . 6_554 104.69(3) ?
  Mn1 Mn2 Fe1 4_654 . . 95.32(3) ?
  Mn1 Mn2 Fe1 4_654 . 2_655 157.09(4) ?
  Mn1 Mn2 Fe1 4_654 . 3_665 58.60(3) ?
  Mn1 Mn2 Fe1 4_654 . 4_654 0 ?
  Mn1 Mn2 Fe1 4_654 . 5_664 104.69(3) ?
  Mn1 Mn2 Fe1 4_654 . 6_554 104.69(3) ?
  Mn1 Mn2 Fe2 4_654 . . 0 ?
  Mn1 Mn2 Fe2 4_654 . 16_554 66.090(11) ?
  Mn1 Mn2 Fe2 4_654 . 16_555 113.910(11) ?
  Mn1 Mn2 Mn2 4_654 . 16_554 66.090(11) ?
  Mn1 Mn2 Mn2 4_654 . 16_555 113.910(11) ?
  Mn1 Mn2 Si1 4_654 . . 58.06(4) ?
  Mn1 Mn2 Si1 4_654 . 2_655 146.97(8) ?
  Mn1 Mn2 Si1 4_654 . 3_665 106.95(7) ?
  Mn1 Mn2 Si1 4_654 . 4_654 54.74(8) ?
  Mn1 Mn2 Si1 4_654 . 5_664 126.448(15) ?
  Mn1 Mn2 Si1 4_654 . 6_554 51.85(7) ?
  Mn1 Mn2 Mn1 5_664 . 6_554 104.69(5) ?
  Mn1 Mn2 Fe1 5_664 . . 58.60(4) ?
  Mn1 Mn2 Fe1 5_664 . 2_655 95.32(3) ?
  Mn1 Mn2 Fe1 5_664 . 3_665 157.10(5) ?
  Mn1 Mn2 Fe1 5_664 . 4_654 104.69(3) ?
  Mn1 Mn2 Fe1 5_664 . 5_664 0 ?
  Mn1 Mn2 Fe1 5_664 . 6_554 104.69(5) ?
  Mn1 Mn2 Fe2 5_664 . . 0 ?
  Mn1 Mn2 Fe2 5_664 . 16_554 66.090(11) ?
  Mn1 Mn2 Fe2 5_664 . 16_555 113.910(11) ?
  Mn1 Mn2 Mn2 5_664 . 16_554 66.090(11) ?
  Mn1 Mn2 Mn2 5_664 . 16_555 113.910(11) ?
  Mn1 Mn2 Si1 5_664 . . 106.95(7) ?
  Mn1 Mn2 Si1 5_664 . 2_655 58.06(4) ?
  Mn1 Mn2 Si1 5_664 . 3_665 146.97(6) ?
  Mn1 Mn2 Si1 5_664 . 4_654 51.85(7) ?
  Mn1 Mn2 Si1 5_664 . 5_664 54.74(8) ?
  Mn1 Mn2 Si1 5_664 . 6_554 126.45(5) ?
  Mn1 Mn2 Fe1 6_554 . . 157.10(5) ?
  Mn1 Mn2 Fe1 6_554 . 2_655 58.60(3) ?
  Mn1 Mn2 Fe1 6_554 . 3_665 95.32(5) ?
  Mn1 Mn2 Fe1 6_554 . 4_654 104.69(3) ?
  Mn1 Mn2 Fe1 6_554 . 5_664 104.69(5) ?
  Mn1 Mn2 Fe1 6_554 . 6_554 0 ?
  Mn1 Mn2 Fe2 6_554 . . 0 ?
  Mn1 Mn2 Fe2 6_554 . 16_554 66.090(16) ?
  Mn1 Mn2 Fe2 6_554 . 16_555 113.910(16) ?
  Mn1 Mn2 Mn2 6_554 . 16_554 66.090(16) ?
  Mn1 Mn2 Mn2 6_554 . 16_555 113.910(16) ?
  Mn1 Mn2 Si1 6_554 . . 146.97(8) ?
  Mn1 Mn2 Si1 6_554 . 2_655 106.95(7) ?
  Mn1 Mn2 Si1 6_554 . 3_665 58.06(5) ?
  Mn1 Mn2 Si1 6_554 . 4_654 126.45(2) ?
  Mn1 Mn2 Si1 6_554 . 5_664 51.85(8) ?
  Mn1 Mn2 Si1 6_554 . 6_554 54.74(7) ?
  Fe1 Mn2 Fe1 . . 2_655 104.69(3) ?
  Fe1 Mn2 Fe1 . . 3_665 104.69(5) ?
  Fe1 Mn2 Fe1 . . 4_654 95.32(3) ?
  Fe1 Mn2 Fe1 . . 5_664 58.60(4) ?
  Fe1 Mn2 Fe1 . . 6_554 157.10(5) ?
  Fe1 Mn2 Fe2 . . . 0 ?
  Fe1 Mn2 Fe2 . . 16_554 113.910(11) ?
  Fe1 Mn2 Fe2 . . 16_555 66.090(11) ?
  Fe1 Mn2 Mn2 . . 16_554 113.910(11) ?
  Fe1 Mn2 Mn2 . . 16_555 66.090(11) ?
  Fe1 Mn2 Si1 . . . 54.74(8) ?
  Fe1 Mn2 Si1 . . 2_655 51.85(7) ?
  Fe1 Mn2 Si1 . . 3_665 126.45(5) ?
  Fe1 Mn2 Si1 . . 4_654 58.06(4) ?
  Fe1 Mn2 Si1 . . 5_664 106.95(7) ?
  Fe1 Mn2 Si1 . . 6_554 146.97(6) ?
  Fe1 Mn2 Fe1 2_655 . 3_665 104.69(3) ?
  Fe1 Mn2 Fe1 2_655 . 4_654 157.09(4) ?
  Fe1 Mn2 Fe1 2_655 . 5_664 95.32(3) ?
  Fe1 Mn2 Fe1 2_655 . 6_554 58.60(3) ?
  Fe1 Mn2 Fe2 2_655 . . 0 ?
  Fe1 Mn2 Fe2 2_655 . 16_554 113.910(11) ?
  Fe1 Mn2 Fe2 2_655 . 16_555 66.090(11) ?
  Fe1 Mn2 Mn2 2_655 . 16_554 113.910(11) ?
  Fe1 Mn2 Mn2 2_655 . 16_555 66.090(11) ?
  Fe1 Mn2 Si1 2_655 . . 126.448(15) ?
  Fe1 Mn2 Si1 2_655 . 2_655 54.74(8) ?
  Fe1 Mn2 Si1 2_655 . 3_665 51.85(7) ?
  Fe1 Mn2 Si1 2_655 . 4_654 146.97(8) ?
  Fe1 Mn2 Si1 2_655 . 5_664 58.06(4) ?
  Fe1 Mn2 Si1 2_655 . 6_554 106.95(7) ?
  Fe1 Mn2 Fe1 3_665 . 4_654 58.60(3) ?
  Fe1 Mn2 Fe1 3_665 . 5_664 157.10(5) ?
  Fe1 Mn2 Fe1 3_665 . 6_554 95.32(5) ?
  Fe1 Mn2 Fe2 3_665 . . 0 ?
  Fe1 Mn2 Fe2 3_665 . 16_554 113.910(16) ?
  Fe1 Mn2 Fe2 3_665 . 16_555 66.090(16) ?
  Fe1 Mn2 Mn2 3_665 . 16_554 113.910(16) ?
  Fe1 Mn2 Mn2 3_665 . 16_555 66.090(16) ?
  Fe1 Mn2 Si1 3_665 . . 51.85(8) ?
  Fe1 Mn2 Si1 3_665 . 2_655 126.45(2) ?
  Fe1 Mn2 Si1 3_665 . 3_665 54.74(7) ?
  Fe1 Mn2 Si1 3_665 . 4_654 106.95(7) ?
  Fe1 Mn2 Si1 3_665 . 5_664 146.97(8) ?
  Fe1 Mn2 Si1 3_665 . 6_554 58.06(5) ?
  Fe1 Mn2 Fe1 4_654 . 5_664 104.69(3) ?
  Fe1 Mn2 Fe1 4_654 . 6_554 104.69(3) ?
  Fe1 Mn2 Fe2 4_654 . . 0 ?
  Fe1 Mn2 Fe2 4_654 . 16_554 66.090(11) ?
  Fe1 Mn2 Fe2 4_654 . 16_555 113.910(11) ?
  Fe1 Mn2 Mn2 4_654 . 16_554 66.090(11) ?
  Fe1 Mn2 Mn2 4_654 . 16_555 113.910(11) ?
  Fe1 Mn2 Si1 4_654 . . 58.06(4) ?
  Fe1 Mn2 Si1 4_654 . 2_655 146.97(8) ?
  Fe1 Mn2 Si1 4_654 . 3_665 106.95(7) ?
  Fe1 Mn2 Si1 4_654 . 4_654 54.74(8) ?
  Fe1 Mn2 Si1 4_654 . 5_664 126.448(15) ?
  Fe1 Mn2 Si1 4_654 . 6_554 51.85(7) ?
  Fe1 Mn2 Fe1 5_664 . 6_554 104.69(5) ?
  Fe1 Mn2 Fe2 5_664 . . 0 ?
  Fe1 Mn2 Fe2 5_664 . 16_554 66.090(11) ?
  Fe1 Mn2 Fe2 5_664 . 16_555 113.910(11) ?
  Fe1 Mn2 Mn2 5_664 . 16_554 66.090(11) ?
  Fe1 Mn2 Mn2 5_664 . 16_555 113.910(11) ?
  Fe1 Mn2 Si1 5_664 . . 106.95(7) ?
  Fe1 Mn2 Si1 5_664 . 2_655 58.06(4) ?
  Fe1 Mn2 Si1 5_664 . 3_665 146.97(6) ?
  Fe1 Mn2 Si1 5_664 . 4_654 51.85(7) ?
  Fe1 Mn2 Si1 5_664 . 5_664 54.74(8) ?
  Fe1 Mn2 Si1 5_664 . 6_554 126.45(5) ?
  Fe1 Mn2 Fe2 6_554 . . 0 ?
  Fe1 Mn2 Fe2 6_554 . 16_554 66.090(16) ?
  Fe1 Mn2 Fe2 6_554 . 16_555 113.910(16) ?
  Fe1 Mn2 Mn2 6_554 . 16_554 66.090(16) ?
  Fe1 Mn2 Mn2 6_554 . 16_555 113.910(16) ?
  Fe1 Mn2 Si1 6_554 . . 146.97(8) ?
  Fe1 Mn2 Si1 6_554 . 2_655 106.95(7) ?
  Fe1 Mn2 Si1 6_554 . 3_665 58.06(5) ?
  Fe1 Mn2 Si1 6_554 . 4_654 126.45(2) ?
  Fe1 Mn2 Si1 6_554 . 5_664 51.85(8) ?
  Fe1 Mn2 Si1 6_554 . 6_554 54.74(7) ?
  Fe2 Mn2 Fe2 . . 16_554 0 ?
  Fe2 Mn2 Fe2 . . 16_555 0 ?
  Fe2 Mn2 Mn2 . . 16_554 0 ?
  Fe2 Mn2 Mn2 . . 16_555 0 ?
  Fe2 Mn2 Si1 . . . 0 ?
  Fe2 Mn2 Si1 . . 2_655 0 ?
  Fe2 Mn2 Si1 . . 3_665 0 ?
  Fe2 Mn2 Si1 . . 4_654 0 ?
  Fe2 Mn2 Si1 . . 5_664 0 ?
  Fe2 Mn2 Si1 . . 6_554 0 ?
  Fe2 Mn2 Fe2 16_554 . 16_555 180 ?
  Fe2 Mn2 Mn2 16_554 . 16_554 0 ?
  Fe2 Mn2 Mn2 16_554 . 16_555 180 ?
  Fe2 Mn2 Si1 16_554 . . 119.618(13) ?
  Fe2 Mn2 Si1 16_554 . 2_655 119.618(13) ?
  Fe2 Mn2 Si1 16_554 . 3_665 119.62(4) ?
  Fe2 Mn2 Si1 16_554 . 4_654 60.382(13) ?
  Fe2 Mn2 Si1 16_554 . 5_664 60.382(13) ?
  Fe2 Mn2 Si1 16_554 . 6_554 60.38(4) ?
  Fe2 Mn2 Mn2 16_555 . 16_554 180 ?
  Fe2 Mn2 Mn2 16_555 . 16_555 0 ?
  Fe2 Mn2 Si1 16_555 . . 60.382(13) ?
  Fe2 Mn2 Si1 16_555 . 2_655 60.382(13) ?
  Fe2 Mn2 Si1 16_555 . 3_665 60.38(4) ?
  Fe2 Mn2 Si1 16_555 . 4_654 119.618(13) ?
  Fe2 Mn2 Si1 16_555 . 5_664 119.618(13) ?
  Fe2 Mn2 Si1 16_555 . 6_554 119.62(4) ?
  Mn2 Mn2 Mn2 16_554 . 16_555 180 ?
  Mn2 Mn2 Si1 16_554 . . 119.618(13) ?
  Mn2 Mn2 Si1 16_554 . 2_655 119.618(13) ?
  Mn2 Mn2 Si1 16_554 . 3_665 119.62(4) ?
  Mn2 Mn2 Si1 16_554 . 4_654 60.382(13) ?
  Mn2 Mn2 Si1 16_554 . 5_664 60.382(13) ?
  Mn2 Mn2 Si1 16_554 . 6_554 60.38(4) ?
  Mn2 Mn2 Si1 16_555 . . 60.382(13) ?
  Mn2 Mn2 Si1 16_555 . 2_655 60.382(13) ?
  Mn2 Mn2 Si1 16_555 . 3_665 60.38(4) ?
  Mn2 Mn2 Si1 16_555 . 4_654 119.618(13) ?
  Mn2 Mn2 Si1 16_555 . 5_664 119.618(13) ?
  Mn2 Mn2 Si1 16_555 . 6_554 119.62(4) ?
  Si1 Mn2 Si1 . . 2_655 97.68(8) ?
  Si1 Mn2 Si1 . . 3_665 97.68(6) ?
  Si1 Mn2 Si1 . . 4_654 69.57(4) ?
  Si1 Mn2 Si1 . . 5_664 161.14(10) ?
  Si1 Mn2 Si1 . . 6_554 97.79(8) ?
  Si1 Mn2 Si1 2_655 . 3_665 97.68(9) ?
  Si1 Mn2 Si1 2_655 . 4_654 97.79(10) ?
  Si1 Mn2 Si1 2_655 . 5_664 69.57(4) ?
  Si1 Mn2 Si1 2_655 . 6_554 161.14(9) ?
  Si1 Mn2 Si1 3_665 . 4_654 161.14(9) ?
  Si1 Mn2 Si1 3_665 . 5_664 97.79(8) ?
  Si1 Mn2 Si1 3_665 . 6_554 69.57(8) ?
  Si1 Mn2 Si1 4_654 . 5_664 97.68(8) ?
  Si1 Mn2 Si1 4_654 . 6_554 97.68(9) ?
  Si1 Mn2 Si1 5_664 . 6_554 97.68(6) ?
  Mn1 Si1 Mn1 . . 2_545 144.20(7) ?
  Mn1 Si1 Mn1 . . 3_665 144.20(6) ?
  Mn1 Si1 Mn1 . . 4_654 115.37(7) ?
  Mn1 Si1 Mn1 . . 4_655 115.37(7) ?
  Mn1 Si1 Fe1 . . . 0 ?
  Mn1 Si1 Fe1 . . 2_545 144.20(7) ?
  Mn1 Si1 Fe1 . . 3_665 144.20(6) ?
  Mn1 Si1 Fe1 . . 4_654 115.37(7) ?
  Mn1 Si1 Fe1 . . 4_655 115.37(7) ?
  Mn1 Si1 Fe2 . . . 73.44(7) ?
  Mn1 Si1 Fe2 . . 4_655 73.44(7) ?
  Mn1 Si1 Fe2 . . 13_655 73.44(7) ?
  Mn1 Si1 Fe2 . . 16_555 73.44(7) ?
  Mn1 Si1 Mn2 . . . 73.44(7) ?
  Mn1 Si1 Mn2 . . 4_655 73.44(7) ?
  Mn1 Si1 Mn2 . . 13_655 73.44(7) ?
  Mn1 Si1 Mn2 . . 16_555 73.44(7) ?
  Mn1 Si1 Si1 . . 4_654 60.03(8) ?
  Mn1 Si1 Si1 . . 4_655 60.03(8) ?
  Mn1 Si1 Mn1 2_545 . 3_665 71.59(11) ?
  Mn1 Si1 Mn1 2_545 . 4_654 69.66(7) ?
  Mn1 Si1 Mn1 2_545 . 4_655 69.66(7) ?
  Mn1 Si1 Fe1 2_545 . . 144.20(7) ?
  Mn1 Si1 Fe1 2_545 . 2_545 0 ?
  Mn1 Si1 Fe1 2_545 . 3_665 71.59(11) ?
  Mn1 Si1 Fe1 2_545 . 4_654 69.66(7) ?
  Mn1 Si1 Fe1 2_545 . 4_655 69.66(7) ?
  Mn1 Si1 Fe2 2_545 . . 135.36(10) ?
  Mn1 Si1 Fe2 2_545 . 4_655 75.57(5) ?
  Mn1 Si1 Fe2 2_545 . 13_655 75.57(5) ?
  Mn1 Si1 Fe2 2_545 . 16_555 135.36(10) ?
  Mn1 Si1 Mn2 2_545 . . 135.36(10) ?
  Mn1 Si1 Mn2 2_545 . 4_655 75.57(5) ?
  Mn1 Si1 Mn2 2_545 . 13_655 75.57(5) ?
  Mn1 Si1 Mn2 2_545 . 16_555 135.36(10) ?
  Mn1 Si1 Si1 2_545 . 4_654 113.90(6) ?
  Mn1 Si1 Si1 2_545 . 4_655 113.90(6) ?
  Mn1 Si1 Mn1 3_665 . 4_654 69.66(7) ?
  Mn1 Si1 Mn1 3_665 . 4_655 69.66(7) ?
  Mn1 Si1 Fe1 3_665 . . 144.20(6) ?
  Mn1 Si1 Fe1 3_665 . 2_545 71.59(11) ?
  Mn1 Si1 Fe1 3_665 . 3_665 0 ?
  Mn1 Si1 Fe1 3_665 . 4_654 69.66(7) ?
  Mn1 Si1 Fe1 3_665 . 4_655 69.66(7) ?
  Mn1 Si1 Fe2 3_665 . . 75.57(4) ?
  Mn1 Si1 Fe2 3_665 . 4_655 135.36(10) ?
  Mn1 Si1 Fe2 3_665 . 13_655 135.36(10) ?
  Mn1 Si1 Fe2 3_665 . 16_555 75.57(4) ?
  Mn1 Si1 Mn2 3_665 . . 75.57(4) ?
  Mn1 Si1 Mn2 3_665 . 4_655 135.36(10) ?
  Mn1 Si1 Mn2 3_665 . 13_655 135.36(10) ?
  Mn1 Si1 Mn2 3_665 . 16_555 75.57(4) ?
  Mn1 Si1 Si1 3_665 . 4_654 113.90(5) ?
  Mn1 Si1 Si1 3_665 . 4_655 113.90(5) ?
  Mn1 Si1 Mn1 4_654 . 4_655 129.26(14) ?
  Mn1 Si1 Fe1 4_654 . . 115.37(7) ?
  Mn1 Si1 Fe1 4_654 . 2_545 69.66(7) ?
  Mn1 Si1 Fe1 4_654 . 3_665 69.66(7) ?
  Mn1 Si1 Fe1 4_654 . 4_654 0 ?
  Mn1 Si1 Fe1 4_654 . 4_655 129.26(14) ?
  Mn1 Si1 Fe2 4_654 . . 71.07(2) ?
  Mn1 Si1 Fe2 4_654 . 4_655 124.66(2) ?
  Mn1 Si1 Fe2 4_654 . 13_655 71.07(2) ?
  Mn1 Si1 Fe2 4_654 . 16_555 124.66(2) ?
  Mn1 Si1 Mn2 4_654 . . 71.07(2) ?
  Mn1 Si1 Mn2 4_654 . 4_655 124.66(2) ?
  Mn1 Si1 Mn2 4_654 . 13_655 71.07(2) ?
  Mn1 Si1 Mn2 4_654 . 16_555 124.66(2) ?
  Mn1 Si1 Si1 4_654 . 4_654 55.34(7) ?
  Mn1 Si1 Si1 4_654 . 4_655 175.40(14) ?
  Mn1 Si1 Fe1 4_655 . . 115.37(7) ?
  Mn1 Si1 Fe1 4_655 . 2_545 69.66(7) ?
  Mn1 Si1 Fe1 4_655 . 3_665 69.66(7) ?
  Mn1 Si1 Fe1 4_655 . 4_654 129.26(14) ?
  Mn1 Si1 Fe1 4_655 . 4_655 0 ?
  Mn1 Si1 Fe2 4_655 . . 124.66(2) ?
  Mn1 Si1 Fe2 4_655 . 4_655 71.07(2) ?
  Mn1 Si1 Fe2 4_655 . 13_655 124.66(2) ?
  Mn1 Si1 Fe2 4_655 . 16_555 71.07(2) ?
  Mn1 Si1 Mn2 4_655 . . 124.66(2) ?
  Mn1 Si1 Mn2 4_655 . 4_655 71.07(2) ?
  Mn1 Si1 Mn2 4_655 . 13_655 124.66(2) ?
  Mn1 Si1 Mn2 4_655 . 16_555 71.07(2) ?
  Mn1 Si1 Si1 4_655 . 4_654 175.40(14) ?
  Mn1 Si1 Si1 4_655 . 4_655 55.34(7) ?
  Fe1 Si1 Fe1 . . 2_545 144.20(7) ?
  Fe1 Si1 Fe1 . . 3_665 144.20(6) ?
  Fe1 Si1 Fe1 . . 4_654 115.37(7) ?
  Fe1 Si1 Fe1 . . 4_655 115.37(7) ?
  Fe1 Si1 Fe2 . . . 73.44(7) ?
  Fe1 Si1 Fe2 . . 4_655 73.44(7) ?
  Fe1 Si1 Fe2 . . 13_655 73.44(7) ?
  Fe1 Si1 Fe2 . . 16_555 73.44(7) ?
  Fe1 Si1 Mn2 . . . 73.44(7) ?
  Fe1 Si1 Mn2 . . 4_655 73.44(7) ?
  Fe1 Si1 Mn2 . . 13_655 73.44(7) ?
  Fe1 Si1 Mn2 . . 16_555 73.44(7) ?
  Fe1 Si1 Si1 . . 4_654 60.03(8) ?
  Fe1 Si1 Si1 . . 4_655 60.03(8) ?
  Fe1 Si1 Fe1 2_545 . 3_665 71.59(11) ?
  Fe1 Si1 Fe1 2_545 . 4_654 69.66(7) ?
  Fe1 Si1 Fe1 2_545 . 4_655 69.66(7) ?
  Fe1 Si1 Fe2 2_545 . . 135.36(10) ?
  Fe1 Si1 Fe2 2_545 . 4_655 75.57(5) ?
  Fe1 Si1 Fe2 2_545 . 13_655 75.57(5) ?
  Fe1 Si1 Fe2 2_545 . 16_555 135.36(10) ?
  Fe1 Si1 Mn2 2_545 . . 135.36(10) ?
  Fe1 Si1 Mn2 2_545 . 4_655 75.57(5) ?
  Fe1 Si1 Mn2 2_545 . 13_655 75.57(5) ?
  Fe1 Si1 Mn2 2_545 . 16_555 135.36(10) ?
  Fe1 Si1 Si1 2_545 . 4_654 113.90(6) ?
  Fe1 Si1 Si1 2_545 . 4_655 113.90(6) ?
  Fe1 Si1 Fe1 3_665 . 4_654 69.66(7) ?
  Fe1 Si1 Fe1 3_665 . 4_655 69.66(7) ?
  Fe1 Si1 Fe2 3_665 . . 75.57(4) ?
  Fe1 Si1 Fe2 3_665 . 4_655 135.36(10) ?
  Fe1 Si1 Fe2 3_665 . 13_655 135.36(10) ?
  Fe1 Si1 Fe2 3_665 . 16_555 75.57(4) ?
  Fe1 Si1 Mn2 3_665 . . 75.57(4) ?
  Fe1 Si1 Mn2 3_665 . 4_655 135.36(10) ?
  Fe1 Si1 Mn2 3_665 . 13_655 135.36(10) ?
  Fe1 Si1 Mn2 3_665 . 16_555 75.57(4) ?
  Fe1 Si1 Si1 3_665 . 4_654 113.90(5) ?
  Fe1 Si1 Si1 3_665 . 4_655 113.90(5) ?
  Fe1 Si1 Fe1 4_654 . 4_655 129.26(14) ?
  Fe1 Si1 Fe2 4_654 . . 71.07(2) ?
  Fe1 Si1 Fe2 4_654 . 4_655 124.66(2) ?
  Fe1 Si1 Fe2 4_654 . 13_655 71.07(2) ?
  Fe1 Si1 Fe2 4_654 . 16_555 124.66(2) ?
  Fe1 Si1 Mn2 4_654 . . 71.07(2) ?
  Fe1 Si1 Mn2 4_654 . 4_655 124.66(2) ?
  Fe1 Si1 Mn2 4_654 . 13_655 71.07(2) ?
  Fe1 Si1 Mn2 4_654 . 16_555 124.66(2) ?
  Fe1 Si1 Si1 4_654 . 4_654 55.34(7) ?
  Fe1 Si1 Si1 4_654 . 4_655 175.40(14) ?
  Fe1 Si1 Fe2 4_655 . . 124.66(2) ?
  Fe1 Si1 Fe2 4_655 . 4_655 71.07(2) ?
  Fe1 Si1 Fe2 4_655 . 13_655 124.66(2) ?
  Fe1 Si1 Fe2 4_655 . 16_555 71.07(2) ?
  Fe1 Si1 Mn2 4_655 . . 124.66(2) ?
  Fe1 Si1 Mn2 4_655 . 4_655 71.07(2) ?
  Fe1 Si1 Mn2 4_655 . 13_655 124.66(2) ?
  Fe1 Si1 Mn2 4_655 . 16_555 71.07(2) ?
  Fe1 Si1 Si1 4_655 . 4_654 175.40(14) ?
  Fe1 Si1 Si1 4_655 . 4_655 55.34(7) ?
  Fe2 Si1 Fe2 . . 4_655 146.88(15) ?
  Fe2 Si1 Fe2 . . 13_655 110.43(6) ?
  Fe2 Si1 Fe2 . . 16_555 59.24(3) ?
  Fe2 Si1 Mn2 . . . 0 ?
  Fe2 Si1 Mn2 . . 4_655 146.88(15) ?
  Fe2 Si1 Mn2 . . 13_655 110.43(6) ?
  Fe2 Si1 Mn2 . . 16_555 59.24(3) ?
  Fe2 Si1 Si1 . . 4_654 55.21(3) ?
  Fe2 Si1 Si1 . . 4_655 106.60(8) ?
  Fe2 Si1 Fe2 4_655 . 13_655 59.24(3) ?
  Fe2 Si1 Fe2 4_655 . 16_555 110.43(6) ?
  Fe2 Si1 Mn2 4_655 . . 146.88(15) ?
  Fe2 Si1 Mn2 4_655 . 4_655 0 ?
  Fe2 Si1 Mn2 4_655 . 13_655 59.24(3) ?
  Fe2 Si1 Mn2 4_655 . 16_555 110.43(6) ?
  Fe2 Si1 Si1 4_655 . 4_654 106.60(8) ?
  Fe2 Si1 Si1 4_655 . 4_655 55.21(3) ?
  Fe2 Si1 Fe2 13_655 . 16_555 146.88(15) ?
  Fe2 Si1 Mn2 13_655 . . 110.43(6) ?
  Fe2 Si1 Mn2 13_655 . 4_655 59.24(3) ?
  Fe2 Si1 Mn2 13_655 . 13_655 0 ?
  Fe2 Si1 Mn2 13_655 . 16_555 146.88(15) ?
  Fe2 Si1 Si1 13_655 . 4_654 55.21(3) ?
  Fe2 Si1 Si1 13_655 . 4_655 106.60(8) ?
  Fe2 Si1 Mn2 16_555 . . 59.24(3) ?
  Fe2 Si1 Mn2 16_555 . 4_655 110.43(6) ?
  Fe2 Si1 Mn2 16_555 . 13_655 146.88(15) ?
  Fe2 Si1 Mn2 16_555 . 16_555 0 ?
  Fe2 Si1 Si1 16_555 . 4_654 106.60(8) ?
  Fe2 Si1 Si1 16_555 . 4_655 55.21(3) ?
  Mn2 Si1 Mn2 . . 4_655 146.88(15) ?
  Mn2 Si1 Mn2 . . 13_655 110.43(6) ?
  Mn2 Si1 Mn2 . . 16_555 59.24(3) ?
  Mn2 Si1 Si1 . . 4_654 55.21(3) ?
  Mn2 Si1 Si1 . . 4_655 106.60(8) ?
  Mn2 Si1 Mn2 4_655 . 13_655 59.24(3) ?
  Mn2 Si1 Mn2 4_655 . 16_555 110.43(6) ?
  Mn2 Si1 Si1 4_655 . 4_654 106.60(8) ?
  Mn2 Si1 Si1 4_655 . 4_655 55.21(3) ?
  Mn2 Si1 Mn2 13_655 . 16_555 146.88(15) ?
  Mn2 Si1 Si1 13_655 . 4_654 55.21(3) ?
  Mn2 Si1 Si1 13_655 . 4_655 106.60(8) ?
  Mn2 Si1 Si1 16_555 . 4_654 106.60(8) ?
  Mn2 Si1 Si1 16_555 . 4_655 55.21(3) ?
  Si1 Si1 Si1 4_654 . 4_655 120.06(14) ?


#=======================================================================

# 11. STRUCTURE-FACTOR LIST

loop_
 _refln_index_h
 _refln_index_k
 _refln_index_l
 _refln_F_squared_calc
 _refln_F_squared_meas
 _refln_F_squared_sigma
 _refln_observed_status
   0   0   2  326.09  307.31   26.93 o
   0   0   4 5563.90 4732.87   75.74 o
   1   0   0  118.96    0.00   16.11 <
   1   0   2  586.72  625.91   17.73 o
   1   0   4   87.58  130.75   46.50 <
   2  -1   1    1.45   16.11   33.38 <
   2  -1   2 2687.88 3036.31   52.25 o
   2  -1   3    1.08   43.74   40.98 <
   2   0   2  409.23  224.44   72.74 o
   2   0   4  143.68  225.59  149.17 <
   3  -1   1  968.35  932.30   29.70 o
   3  -1   2   18.52   32.23   34.76 <
   3  -1   3  759.84 1016.32  103.59 o
   4  -2   1  287.43  234.80   36.60 o
   4  -2   2 1852.89 2057.97   51.10 o
   4  -2   3  225.74  126.61   44.66 <
   4  -1   1  145.44  292.35   48.34 o
   4  -1   2  166.55  173.80   30.16 o
   5  -2   1  209.69  250.92   47.19 o
   5  -2   2  362.23  444.28   76.66 o
   6  -3   0  297.67  336.09   71.36 o
   6  -3   1  885.02  616.93   90.93 o

loop_
 _twin_refln_datum_id
 _twin_refln_individual_id
 _twin_refln_index_h
 _twin_refln_index_k
 _twin_refln_index_l
 _twin_refln_F_squared_calc
 _twin_refln_F_squared_meas
 _twin_refln_F_squared_sigma
 _twin_refln_include_status
 ? ? ? ? ? ? ? ? ?

# CIFX: Changed following block name from global

data_global_2
#=======================================================================

# start Validation Reply Form
_vrf_GOODF01_synchrotron
;
PROBLEM: The least squares goodness of fit parameter lies
RESPONSE: Refinement with Jana2006. Goodness of fit not optimized 
with weighting scheme to lie in range 0.4 to 6.0. 
;
_vrf_PLAT029_synchrotron
;
PROBLEM: _diffrn_measured_fraction_theta_full value Low .      0.620 Why?  
RESPONSE: High pressure data collection limited by opening angle of cell
;
# end Validation Reply Form

_audit_creation_method                   'Jana2006 Version : 16/04/2019'


# 1. PROCESSING SUMMARY (IUCr Office Use Only)

_journal_date_recd_electronic      2019-08-12
_journal_date_to_coeditor                ?
_journal_date_from_coeditor              ?
_journal_date_accepted     2019-10-17
_journal_date_printers_first             ?
_journal_date_printers_final             ?
_journal_date_proofs_out                 ?
_journal_date_proofs_in                  ?
_journal_coeditor_name                   ?
_journal_coeditor_code      PD5113SUP1
_journal_coeditor_notes
?
_journal_techeditor_code      J191420
_iucr_compatibility_tag          ACTA95
_journal_paper_category      FA
_journal_techeditor_notes
?
_journal_coden_ASTM                      ?
_journal_name_full                       'Acta Crystallographica Section C'
_journal_year                            ?
_journal_volume                          ?
_journal_issue                           ?
_journal_page_first                      ?
_journal_page_last                       ?
_journal_suppl_publ_number               ?
_journal_suppl_publ_pages                ?

#=======================================================================

# 2. SUBMISSION DETAILS

_publ_contact_author_name                ' Andrzej Grzechnik'
_publ_contact_author_address
;
Institute of Crystallography
Jaegerstr. 17-19
%2066 Aachen
Germany 
;
_publ_contact_author_email               'grzechnik@ifk.rwth-aachen.de'
_publ_contact_author_fax                 ?
_publ_contact_author_phone               ?

_publ_requested_journal                  'Acta Crystallographica Section C'
_publ_requested_category                 ?

_publ_contact_letter
?

#=======================================================================

# 3. TITLE AND AUTHOR LIST

_publ_section_title
?
_publ_section_title_footnote
?
loop_
 _publ_author_name
 _publ_author_footnote
 _publ_author_address
; ?      # name
;
; ?      # footnote
;
; ?      # address
;

#=======================================================================

# 4. TEXT

_publ_section_synopsis
?
_publ_section_abstract
?
_publ_section_comment
?
_publ_section_introduction
?
_publ_section_experimental
?
_publ_section_exptl_prep
?
_publ_section_exptl_refinement
?
_publ_section_exptl_solution
?
_publ_section_discussion
?
_publ_section_acknowledgements
?
_publ_section_references
;
Petricek, V., Dusek, M. & Palatinus L. (2014). Z. Kristallogr. 229(5), 345-352.

Palatinus L. & Chapuis G. (2007). J. Appl. Cryst. 40, 786-790.

# enable this reference if Diamond ver. 2 was used for visualization
#Brandenburg, K. (1999). DIAMOND. Version. 2.1c.
#Crystal Impact GbR, Bonn, Germany.

# enable this reference if Diamond ver. 3 was used for visualization
#Brandenburg, K. & Putz, H. (2005). DIAMOND Version 3.
#Crystal Impact GbR, Postfach 1251, D-53002 Bonn, Germany.

# enable this reference if SIR97 was used for solving of the structure
#Altomare, A., Burla, M. C., Camalli, M., Cascarano, G., Giacovazzo, C.,
#Guagliardi, A., Moliterni, A. G. G., Polidori, G., Spagna, R. (1997).
#SIR97. A Package for Crystal Structure Solution by Direct Methods
#and Refinement, Bari, Rome, Italy.

# use this reference if SIR2002 was used for solving of the structure
#Burla, M.C., Camalli, M., Carrozzini, B., Cascarano, G., Giacovazzo, C.,
#Polidori, G., Spagna, R.
#SIR2002: the program, J. Appl. Cryst, (2003). 36, 1103


# use this reference if SIR2011 was used for solving of the structure
#Burla, M.C., Caliandro, R., Camalli, M., Carrozzini, B., Cascarano,
#G.L., Giacovazzo, C., Mallamo. M., Mazzone, A., Polidori, G., Spagna, R.
#SIR2011: a new package for crystal structure determination and refinement,
#J.Appl.Cryst. (2012) 45, 357-361

# enable this reference if bond valences were calculated
#Brown, I. D. (1996). J. Appl. Cryst. 29, 479-480.

# enable this reference if Xshape wase used for crystal shape refinement
#Stoe & Cie (1998). X-SHAPE. Stoe & Cie, Darmstadt, Germany.


# enable this reference if Flack coefficient was refined
#Flack, H. D. (1983). Acta Cryst. A39, 876-881.
;
_publ_section_figure_captions
?
_publ_section_table_legends
?

#=======================================================================

# CIFX: Changed following block name from I

data_synchrotron
_database_code_depnum_ccdc_archive 'CCDC 1959958'
#=======================================================================

# 5. CHEMICAL DATA

_chemical_name_systematic
?
_chemical_name_common                    ?
_chemical_formula_moiety                 ?
_chemical_formula_structural             ?
_chemical_formula_analytical             ?
_chemical_formula_iupac                  ?
_chemical_formula_sum                    'Fe4 Mn1 Si3'
_chemical_formula_weight                 362.6
_chemical_melting_point                  ?
_chemical_compound_source                ?
_chemical_absolute_configuration         .

#=======================================================================

# 6. CRYSTAL DATA

_symmetry_cell_setting                   hexagonal
_symmetry_space_group_name_H-M           'P 63/m c m'
_symmetry_space_group_name_Hall          '-P 6c;-2'
_symmetry_Int_Tables_number              193

loop_
 _space_group_symop_id
 _space_group_symop_operation_xyz
 1   x,y,z
 2   -y,x-y,z
 3   -x+y,-x,z
 4   -x,-y,z+1/2
 5   y,-x+y,z+1/2
 6   x-y,x,z+1/2
 7   y,x,-z+1/2
 8   x-y,-y,-z+1/2
 9   -x,-x+y,-z+1/2
 10  -y,-x,-z
 11  -x+y,y,-z
 12  x,x-y,-z
 13  -x,-y,-z
 14  y,-x+y,-z
 15  x-y,x,-z
 16  x,y,-z+1/2
 17  -y,x-y,-z+1/2
 18  -x+y,-x,-z+1/2
 19  -y,-x,z+1/2
 20  -x+y,y,z+1/2
 21  x,x-y,z+1/2
 22  y,x,z
 23  x-y,-y,z
 24  -x,-x+y,z

_cell_length_a                           6.7705(6)
_cell_length_b                           6.7705(6)
_cell_length_c                           4.7044(2)
_cell_angle_alpha                        90
_cell_angle_beta                         90
_cell_angle_gamma                        120
_cell_volume                             186.76(2)

loop_
 _twin_individual_id
 _twin_individual_mass_fraction_refined
 _twin_individual_twin_matrix_11
 _twin_individual_twin_matrix_12
 _twin_individual_twin_matrix_13
 _twin_individual_twin_matrix_21
 _twin_individual_twin_matrix_22
 _twin_individual_twin_matrix_23
 _twin_individual_twin_matrix_31
 _twin_individual_twin_matrix_32
 _twin_individual_twin_matrix_33
 ? ? ? ? ? ? ? ? ? ? ?

_cell_formula_units_Z                    2

_cell_measurement_reflns_used            679
_cell_measurement_theta_min              3.02
_cell_measurement_theta_max              23.43
_cell_measurement_temperature            293
_cell_special_details
?

_exptl_crystal_density_diffrn            6.4478
_exptl_crystal_density_meas              ?
_exptl_crystal_density_method            ?
_exptl_crystal_F_000                     342

_exptl_absorpt_coefficient_mu            6.551
_exptl_crystal_description             irregular
_exptl_crystal_size_max                  0.6
_exptl_crystal_size_mid                  0.45
_exptl_crystal_size_min                  0.4
_exptl_crystal_size_rad                  ?
_exptl_crystal_colour                    black
_exptl_absorpt_correction_type           multi-scan
_exptl_absorpt_process_details
;
CrysAlisPro 1.171.39.46 (Rigaku Oxford Diffraction, 2018)
Empirical absorption correction using spherical harmonics,
 implemented in SCALE3 ABSPACK scaling algorithm.
;
_exptl_absorpt_correction_T_min          0.795
_exptl_absorpt_correction_T_max          1
loop_
 _exptl_crystal_face_index_h
 _exptl_crystal_face_index_k
 _exptl_crystal_face_index_l
 _exptl_crystal_face_perp_dist
 ? ? ? ?

#=======================================================================

# 7. EXPERIMENTAL DATA

_exptl_special_details                   ?

_diffrn_ambient_temperature              293
_diffrn_source                           'synchrotron'
_diffrn_source_power                     ?
_diffrn_source_voltage                   ?
_diffrn_source_current                   ?
_diffrn_radiation_type                   'synchrotron'
_diffrn_radiation_source                 ?
_diffrn_radiation_wavelength             0.494
_diffrn_radiation_monochromator          'synchrotron'
_diffrn_measurement_device               'four-circle diffractometer'
_diffrn_measurement_device_type          
'esperanto-CrysAlisPro-abstract goniometer imported esperanto images'
_diffrn_detector                         'CCD plate'
_diffrn_detector_area_resol_mean         ?
_diffrn_measurement_method               '\f scans'
_diffrn_measurement_specimen_support     ?

_diffrn_reflns_number                    606
_diffrn_reflns_theta_min                 5.73
_diffrn_reflns_theta_max                 23.43
_diffrn_reflns_theta_full                20.23
_diffrn_measured_fraction_theta_max      0.55
_diffrn_measured_fraction_theta_full     0.62
_diffrn_reflns_av_R_equivalents          0.226
_diffrn_reflns_av_unetI/netI             0.0755
_diffrn_reflns_limit_h_min               -2
_diffrn_reflns_limit_h_max               3
_diffrn_reflns_limit_k_min               0
_diffrn_reflns_limit_k_max               3
_diffrn_reflns_limit_l_min               -4
_diffrn_reflns_limit_l_max               4
_diffrn_reflns_reduction_process         ?

_diffrn_standards_number                 ?
_diffrn_standards_interval_count         ?
_diffrn_standards_interval_time          ?
_diffrn_standards_decay_%                ?
loop_
_diffrn_standard_refln_index_h
_diffrn_standard_refln_index_k
_diffrn_standard_refln_index_l
  ? ? ?

_diffrn_radiation_probe                  x-ray

#=======================================================================

# 8. REFINEMENT DATA

_refine_special_details
?

_reflns_number_total                     107
_reflns_number_gt                        106
_reflns_threshold_expression             'I>3\s(I)'

_refine_ls_structure_factor_coef         F
_refine_ls_R_factor_gt                   0.0619
_refine_ls_wR_factor_gt                  0.0758
_refine_ls_R_factor_all                  0.0622
_refine_ls_wR_factor_ref                 0.0758
_refine_ls_goodness_of_fit_ref           6.02
_refine_ls_goodness_of_fit_gt            0.00
_refine_ls_restrained_S_gt               ?
_refine_ls_restrained_S_all              ?
_refine_ls_number_reflns                 107
_refine_ls_number_parameters             14
_refine_ls_number_restraints             0
_refine_ls_number_constraints            0
_refine_ls_weighting_scheme              sigma
_refine_ls_weighting_details             'w=1/(\s^2^(F)+0.0001F^2^)'
_refine_ls_hydrogen_treatment            ?
_refine_ls_shift/su_max                  0.0024
_refine_ls_shift/su_mean                 0.0014
_refine_diff_density_max                 1.41
_refine_diff_density_min                 -1.49
_refine_ls_extinction_method
 'B-C type 1 Gaussian isotropic (Becker & Coppens, 1974)'
_refine_ls_extinction_coef               15000(3000)
_refine_ls_extinction_expression         ?
_refine_ls_abs_structure_details         ?
_refine_ls_abs_structure_Flack           ?
_refine_ls_abs_structure_Rogers          ?

loop_
 _atom_type_symbol
 _atom_type_scat_dispersion_real
 _atom_type_scat_dispersion_imag
 _atom_type_scat_source
 Fe   0.2535  0.4343
 'International Tables Vol C tables 4.2.6.8 and 6.1.1.1'
 Mn   0.2342  0.3727
 'International Tables Vol C tables 4.2.6.8 and 6.1.1.1'
 Si   0.0412  0.0337
 'International Tables Vol C tables 4.2.6.8 and 6.1.1.1'

_computing_data_collection
 'CrysAlisPro 1.171.39.46 (Rigaku OD, 2018)'
_computing_cell_refinement
 'CrysAlisPro 1.171.39.46 (Rigaku OD, 2018)'
_computing_data_reduction
 'CrysAlisPro 1.171.39.46 (Rigaku OD, 2018)'
_computing_structure_solution            ?
_computing_structure_refinement          ?
_computing_molecular_graphics            ?
_computing_publication_material          ?

loop_
 _restr_distance_atom_site_label_1
 _restr_distance_site_symmetry_1
 _restr_distance_atom_site_label_2
 _restr_distance_site_symmetry_2
 _restr_distance_target
 _restr_distance_target_weight_param
 ? ? ? ? ? ?

loop_
 _restr_angle_atom_site_label_1
 _restr_angle_site_symmetry_1
 _restr_angle_atom_site_label_2
 _restr_angle_site_symmetry_2
 _restr_angle_atom_site_label_3
 _restr_angle_site_symmetry_3
 _restr_angle_target
 _restr_angle_target_weight_param
 ? ? ? ? ? ? ? ?

loop_
 _restr_torsion_atom_site_label_1
 _restr_torsion_site_symmetry_1
 _restr_torsion_atom_site_label_2
 _restr_torsion_site_symmetry_2
 _restr_torsion_atom_site_label_3
 _restr_torsion_site_symmetry_3
 _restr_torsion_atom_site_label_4
 _restr_torsion_site_symmetry_4
 _restr_torsion_angle_target
 _restr_torsion_weight_param
 ? ? ? ? ? ? ? ? ? ?

loop_
 _restr_equal_distance_atom_site_label_1
 _restr_equal_distance_site_symmetry_1
 _restr_equal_distance_atom_site_label_2
 _restr_equal_distance_site_symmetry_2
 _restr_equal_distance_class_class_id
 _restr_equal_distance_class_target_weight_param
 ? ? ? ? ? ?

loop_
 _restr_equal_angle_atom_site_label_1
 _restr_equal_angle_site_symmetry_1
 _restr_equal_angle_atom_site_label_2
 _restr_equal_angle_site_symmetry_2
 _restr_equal_angle_atom_site_label_3
 _restr_equal_angle_site_symmetry_3
 _restr_equal_angle_class_class_id
 _restr_equal_angle_class_target_weight_param
 ? ? ? ? ? ? ? ?

loop_
 _restr_equal_torsion_atom_site_label_1
 _restr_equal_torsion_site_symmetry_1
 _restr_equal_torsion_atom_site_label_2
 _restr_equal_torsion_site_symmetry_2
 _restr_equal_torsion_atom_site_label_3
 _restr_equal_torsion_site_symmetry_3
 _restr_equal_torsion_atom_site_label_4
 _restr_equal_torsion_site_symmetry_4
 _restr_equal_torsion_class_class_id
 _restr_equal_torsion_class_target_weight_param
 ? ? ? ? ? ? ? ? ? ?


#=======================================================================
# 9. ATOMIC COORDINATES AND DISPLACEMENT PARAMETERS

loop_
 _atom_site_label
 _atom_site_type_symbol
 _atom_site_fract_x
 _atom_site_fract_y
 _atom_site_fract_z
 _atom_site_adp_type
 _atom_site_U_iso_or_equiv
 _atom_site_site_symmetry_multiplicity
 _atom_site_occupancy
 _atom_site_calc_flag
 _atom_site_refinement_flags
 _atom_site_disorder_assembly
 _atom_site_disorder_group
  Mn1 Mn 0.7649(3) 0 0.25 Uani 0.0151(8) 6 0.32(2) d . . .
  Fe1 Fe 0.7649(3) 0 0.25 Uani 0.0151(8) 6 0.68(2) d . . .
  Fe2 Fe 0.666667 0.333333 0 Uani 0.0132(8) 4 0.98(4) d . . .
  Mn2 Mn 0.666667 0.333333 0 Uani 0.0132(8) 4 0.02(4) d . . .
  Si1 Si 0.3998(5) 0 0.25 Uani 0.0131(11) 6 1 d . . .

loop_
 _atom_site_aniso_label
 _atom_site_aniso_type_symbol
 _atom_site_aniso_U_11
 _atom_site_aniso_U_22
 _atom_site_aniso_U_33
 _atom_site_aniso_U_12
 _atom_site_aniso_U_13
 _atom_site_aniso_U_23
 Mn1 Mn 0.0161(10) 0.0102(11) 0.0171(8) 0.0051(5) 0 0
 Fe1 Fe 0.0161(10) 0.0102(11) 0.0171(8) 0.0051(5) 0 0
 Fe2 Fe 0.0132(11) 0.0132(11) 0.0133(9) 0.0066(5) 0 0
 Mn2 Mn 0.0132(11) 0.0132(11) 0.0133(9) 0.0066(5) 0 0
 Si1 Si 0.0117(14) 0.0102(17) 0.0168(10) 0.0051(9) 0 0

loop_
 _jana_atom_site_ADP_C_label
 _jana_atom_site_ADP_C_type_symbol
 _jana_atom_site_ADP_C_111
 _jana_atom_site_ADP_C_112
 _jana_atom_site_ADP_C_113
 _jana_atom_site_ADP_C_122
 _jana_atom_site_ADP_C_123
 _jana_atom_site_ADP_C_133
 _jana_atom_site_ADP_C_222
 _jana_atom_site_ADP_C_223
 _jana_atom_site_ADP_C_233
 _jana_atom_site_ADP_C_333
 ? ? ? ? ? ? ? ? ? ? ? ?

loop_
 _jana_atom_site_ADP_D_label
 _jana_atom_site_ADP_D_type_symbol
 _jana_atom_site_ADP_D_1111
 _jana_atom_site_ADP_D_1112
 _jana_atom_site_ADP_D_1113
 _jana_atom_site_ADP_D_1122
 _jana_atom_site_ADP_D_1123
 _jana_atom_site_ADP_D_1133
 _jana_atom_site_ADP_D_1222
 _jana_atom_site_ADP_D_1223
 _jana_atom_site_ADP_D_1233
 _jana_atom_site_ADP_D_1333
 _jana_atom_site_ADP_D_2222
 _jana_atom_site_ADP_D_2223
 _jana_atom_site_ADP_D_2233
 _jana_atom_site_ADP_D_2333
 _jana_atom_site_ADP_D_3333
 ? ? ? ? ? ? ? ? ? ? ? ? ? ? ? ? ?

loop_
 _jana_atom_site_ADP_E_label
 _jana_atom_site_ADP_E_type_symbol
 _jana_atom_site_ADP_E_11111
 _jana_atom_site_ADP_E_11112
 _jana_atom_site_ADP_E_11113
 _jana_atom_site_ADP_E_11122
 _jana_atom_site_ADP_E_11123
 _jana_atom_site_ADP_E_11133
 _jana_atom_site_ADP_E_11222
 _jana_atom_site_ADP_E_11223
 _jana_atom_site_ADP_E_11233
 _jana_atom_site_ADP_E_11333
 _jana_atom_site_ADP_E_12222
 _jana_atom_site_ADP_E_12223
 _jana_atom_site_ADP_E_12233
 _jana_atom_site_ADP_E_12333
 _jana_atom_site_ADP_E_13333
 _jana_atom_site_ADP_E_22222
 _jana_atom_site_ADP_E_22223
 _jana_atom_site_ADP_E_22233
 _jana_atom_site_ADP_E_22333
 _jana_atom_site_ADP_E_23333
 _jana_atom_site_ADP_E_33333
 ? ? ? ? ? ? ? ? ? ? ? ? ? ? ? ? ? ? ? ? ? ? ?

loop_
 _jana_atom_site_ADP_F_label
 _jana_atom_site_ADP_F_type_symbol
 _jana_atom_site_ADP_F_111111
 _jana_atom_site_ADP_F_111112
 _jana_atom_site_ADP_F_111113
 _jana_atom_site_ADP_F_111122
 _jana_atom_site_ADP_F_111123
 _jana_atom_site_ADP_F_111133
 _jana_atom_site_ADP_F_111222
 _jana_atom_site_ADP_F_111223
 _jana_atom_site_ADP_F_111233
 _jana_atom_site_ADP_F_111333
 _jana_atom_site_ADP_F_112222
 _jana_atom_site_ADP_F_112223
 _jana_atom_site_ADP_F_112233
 _jana_atom_site_ADP_F_112333
 _jana_atom_site_ADP_F_113333
 _jana_atom_site_ADP_F_122222
 _jana_atom_site_ADP_F_122223
 _jana_atom_site_ADP_F_122233
 _jana_atom_site_ADP_F_122333
 _jana_atom_site_ADP_F_123333
 _jana_atom_site_ADP_F_133333
 _jana_atom_site_ADP_F_222222
 _jana_atom_site_ADP_F_222223
 _jana_atom_site_ADP_F_222233
 _jana_atom_site_ADP_F_222333
 _jana_atom_site_ADP_F_223333
 _jana_atom_site_ADP_F_233333
 _jana_atom_site_ADP_F_333333
 ? ? ? ? ? ? ? ? ? ? ? ? ? ? ? ? ? ? ? ? ? ? ? ? ? ? ? ? ? ?


#=======================================================================
# 10. MOLECULAR GEOMETRY


loop_
 _geom_bond_atom_site_label_1
 _geom_bond_atom_site_label_2
 _geom_bond_site_symmetry_1
 _geom_bond_site_symmetry_2
 _geom_bond_distance
 _geom_bond_publ_flag
  Mn1 Mn1 . 2_645 2.757(2) ?
  Mn1 Mn1 . 3_765 2.757(2) ?
  Mn1 Mn1 . 5_664 2.8400(8) ?
  Mn1 Mn1 . 5_665 2.8400(8) ?
  Mn1 Mn1 . 6_544 2.8400(14) ?
  Mn1 Mn1 . 6_545 2.8400(14) ?
  Mn1 Fe1 . . 0 ?
  Mn1 Fe1 . 2_645 2.757(2) ?
  Mn1 Fe1 . 3_765 2.757(2) ?
  Mn1 Fe1 . 5_664 2.8400(8) ?
  Mn1 Fe1 . 5_665 2.8400(8) ?
  Mn1 Fe1 . 6_544 2.8400(14) ?
  Mn1 Fe1 . 6_545 2.8400(14) ?
  Mn1 Fe2 . . 2.9018(12) ?
  Mn1 Fe2 . 4_655 2.9018(14) ?
  Mn1 Fe2 . 13_655 2.9018(14) ?
  Mn1 Fe2 . 16_555 2.9018(12) ?
  Mn1 Mn2 . . 2.9018(12) ?
  Mn1 Mn2 . 4_655 2.9018(14) ?
  Mn1 Mn2 . 13_655 2.9018(14) ?
  Mn1 Mn2 . 16_555 2.9018(12) ?
  Mn1 Si1 . . 2.472(4) ?
  Mn1 Si1 . 2_655 2.356(3) ?
  Mn1 Si1 . 3_655 2.356(3) ?
  Mn1 Si1 . 4_654 2.6033(16) ?
  Mn1 Si1 . 4_655 2.6033(16) ?
  Fe1 Fe1 . 2_645 2.757(2) ?
  Fe1 Fe1 . 3_765 2.757(2) ?
  Fe1 Fe1 . 5_664 2.8400(8) ?
  Fe1 Fe1 . 5_665 2.8400(8) ?
  Fe1 Fe1 . 6_544 2.8400(14) ?
  Fe1 Fe1 . 6_545 2.8400(14) ?
  Fe1 Fe2 . . 2.9018(12) ?
  Fe1 Fe2 . 4_655 2.9018(14) ?
  Fe1 Fe2 . 13_655 2.9018(14) ?
  Fe1 Fe2 . 16_555 2.9018(12) ?
  Fe1 Mn2 . . 2.9018(12) ?
  Fe1 Mn2 . 4_655 2.9018(14) ?
  Fe1 Mn2 . 13_655 2.9018(14) ?
  Fe1 Mn2 . 16_555 2.9018(12) ?
  Fe1 Si1 . . 2.472(4) ?
  Fe1 Si1 . 2_655 2.356(3) ?
  Fe1 Si1 . 3_655 2.356(3) ?
  Fe1 Si1 . 4_654 2.6033(16) ?
  Fe1 Si1 . 4_655 2.6033(16) ?
  Fe2 Fe2 . 16_554 2.3522(2) ?
  Fe2 Fe2 . 16_555 2.3522(2) ?
  Fe2 Mn2 . . 0 ?
  Fe2 Mn2 . 16_554 2.3522(2) ?
  Fe2 Mn2 . 16_555 2.3522(2) ?
  Fe2 Si1 . . 2.3797(10) ?
  Fe2 Si1 . 2_655 2.3797(10) ?
  Fe2 Si1 . 3_665 2.380(3) ?
  Fe2 Si1 . 4_654 2.3797(10) ?
  Fe2 Si1 . 5_664 2.3797(10) ?
  Fe2 Si1 . 6_554 2.380(3) ?
  Mn2 Mn2 . 16_554 2.3522(2) ?
  Mn2 Mn2 . 16_555 2.3522(2) ?
  Mn2 Si1 . . 2.3797(10) ?
  Mn2 Si1 . 2_655 2.3797(10) ?
  Mn2 Si1 . 3_665 2.380(3) ?
  Mn2 Si1 . 4_654 2.3797(10) ?
  Mn2 Si1 . 5_664 2.3797(10) ?
  Mn2 Si1 . 6_554 2.380(3) ?
  Si1 Si1 . 4_654 2.715(2) ?
  Si1 Si1 . 4_655 2.715(2) ?

loop_
 _geom_angle_atom_site_label_1
 _geom_angle_atom_site_label_2
 _geom_angle_atom_site_label_3
 _geom_angle_site_symmetry_1
 _geom_angle_site_symmetry_2
 _geom_angle_site_symmetry_3
 _geom_angle
 _geom_angle_publ_flag
  Mn1 Mn1 Mn1 2_645 . 3_765 60.00(6) ?
  Mn1 Mn1 Mn1 2_645 . 5_664 90.00(6) ?
  Mn1 Mn1 Mn1 2_645 . 5_665 90.00(6) ?
  Mn1 Mn1 Mn1 2_645 . 6_544 60.97(5) ?
  Mn1 Mn1 Mn1 2_645 . 6_545 60.97(5) ?
  Mn1 Mn1 Fe1 2_645 . . 0 ?
  Mn1 Mn1 Fe1 2_645 . 2_645 0 ?
  Mn1 Mn1 Fe1 2_645 . 3_765 60.00(6) ?
  Mn1 Mn1 Fe1 2_645 . 5_664 90.00(6) ?
  Mn1 Mn1 Fe1 2_645 . 5_665 90.00(6) ?
  Mn1 Mn1 Fe1 2_645 . 6_544 60.97(5) ?
  Mn1 Mn1 Fe1 2_645 . 6_545 60.97(5) ?
  Mn1 Mn1 Fe2 2_645 . . 150.70(4) ?
  Mn1 Mn1 Fe2 2_645 . 4_655 101.45(2) ?
  Mn1 Mn1 Fe2 2_645 . 13_655 101.45(2) ?
  Mn1 Mn1 Fe2 2_645 . 16_555 150.70(4) ?
  Mn1 Mn1 Mn2 2_645 . . 150.70(4) ?
  Mn1 Mn1 Mn2 2_645 . 4_655 101.45(2) ?
  Mn1 Mn1 Mn2 2_645 . 13_655 101.45(2) ?
  Mn1 Mn1 Mn2 2_645 . 16_555 150.70(4) ?
  Mn1 Mn1 Si1 2_645 . . 150.00(3) ?
  Mn1 Mn1 Si1 2_645 . 2_655 114.20(8) ?
  Mn1 Mn1 Si1 2_645 . 3_655 54.20(9) ?
  Mn1 Mn1 Si1 2_645 . 4_654 111.78(6) ?
  Mn1 Mn1 Si1 2_645 . 4_655 111.78(6) ?
  Mn1 Mn1 Mn1 3_765 . 5_664 60.97(3) ?
  Mn1 Mn1 Mn1 3_765 . 5_665 60.97(3) ?
  Mn1 Mn1 Mn1 3_765 . 6_544 90.00(6) ?
  Mn1 Mn1 Mn1 3_765 . 6_545 90.00(6) ?
  Mn1 Mn1 Fe1 3_765 . . 0 ?
  Mn1 Mn1 Fe1 3_765 . 2_645 60.00(6) ?
  Mn1 Mn1 Fe1 3_765 . 3_765 0 ?
  Mn1 Mn1 Fe1 3_765 . 5_664 60.97(3) ?
  Mn1 Mn1 Fe1 3_765 . 5_665 60.97(3) ?
  Mn1 Mn1 Fe1 3_765 . 6_544 90.00(6) ?
  Mn1 Mn1 Fe1 3_765 . 6_545 90.00(6) ?
  Mn1 Mn1 Fe2 3_765 . . 101.45(4) ?
  Mn1 Mn1 Fe2 3_765 . 4_655 150.70(4) ?
  Mn1 Mn1 Fe2 3_765 . 13_655 150.70(4) ?
  Mn1 Mn1 Fe2 3_765 . 16_555 101.45(4) ?
  Mn1 Mn1 Mn2 3_765 . . 101.45(4) ?
  Mn1 Mn1 Mn2 3_765 . 4_655 150.70(4) ?
  Mn1 Mn1 Mn2 3_765 . 13_655 150.70(4) ?
  Mn1 Mn1 Mn2 3_765 . 16_555 101.45(4) ?
  Mn1 Mn1 Si1 3_765 . . 150.00(5) ?
  Mn1 Mn1 Si1 3_765 . 2_655 54.20(7) ?
  Mn1 Mn1 Si1 3_765 . 3_655 114.20(12) ?
  Mn1 Mn1 Si1 3_765 . 4_654 111.78(6) ?
  Mn1 Mn1 Si1 3_765 . 4_655 111.78(6) ?
  Mn1 Mn1 Mn1 5_664 . 5_665 111.83(4) ?
  Mn1 Mn1 Mn1 5_664 . 6_544 58.07(4) ?
  Mn1 Mn1 Mn1 5_664 . 6_545 147.46(9) ?
  Mn1 Mn1 Fe1 5_664 . . 0 ?
  Mn1 Mn1 Fe1 5_664 . 2_645 90.00(6) ?
  Mn1 Mn1 Fe1 5_664 . 3_765 60.97(3) ?
  Mn1 Mn1 Fe1 5_664 . 5_664 0 ?
  Mn1 Mn1 Fe1 5_664 . 5_665 111.83(4) ?
  Mn1 Mn1 Fe1 5_664 . 6_544 58.07(4) ?
  Mn1 Mn1 Fe1 5_664 . 6_545 147.46(9) ?
  Mn1 Mn1 Fe2 5_664 . . 60.70(4) ?
  Mn1 Mn1 Fe2 5_664 . 4_655 146.69(4) ?
  Mn1 Mn1 Fe2 5_664 . 13_655 99.462(19) ?
  Mn1 Mn1 Fe2 5_664 . 16_555 100.49(4) ?
  Mn1 Mn1 Mn2 5_664 . . 60.70(4) ?
  Mn1 Mn1 Mn2 5_664 . 4_655 146.69(4) ?
  Mn1 Mn1 Mn2 5_664 . 13_655 99.462(19) ?
  Mn1 Mn1 Mn2 5_664 . 16_555 100.49(4) ?
  Mn1 Mn1 Si1 5_664 . . 106.27(4) ?
  Mn1 Mn1 Si1 5_664 . 2_655 59.26(3) ?
  Mn1 Mn1 Si1 5_664 . 3_655 117.03(5) ?
  Mn1 Mn1 Si1 5_664 . 4_654 51.08(5) ?
  Mn1 Mn1 Si1 5_664 . 4_655 150.27(4) ?
  Mn1 Mn1 Mn1 5_665 . 6_544 147.46(9) ?
  Mn1 Mn1 Mn1 5_665 . 6_545 58.07(4) ?
  Mn1 Mn1 Fe1 5_665 . . 0 ?
  Mn1 Mn1 Fe1 5_665 . 2_645 90.00(6) ?
  Mn1 Mn1 Fe1 5_665 . 3_765 60.97(3) ?
  Mn1 Mn1 Fe1 5_665 . 5_664 111.83(4) ?
  Mn1 Mn1 Fe1 5_665 . 5_665 0 ?
  Mn1 Mn1 Fe1 5_665 . 6_544 147.46(9) ?
  Mn1 Mn1 Fe1 5_665 . 6_545 58.07(4) ?
  Mn1 Mn1 Fe2 5_665 . . 100.49(4) ?
  Mn1 Mn1 Fe2 5_665 . 4_655 99.462(19) ?
  Mn1 Mn1 Fe2 5_665 . 13_655 146.69(4) ?
  Mn1 Mn1 Fe2 5_665 . 16_555 60.70(4) ?
  Mn1 Mn1 Mn2 5_665 . . 100.49(4) ?
  Mn1 Mn1 Mn2 5_665 . 4_655 99.462(19) ?
  Mn1 Mn1 Mn2 5_665 . 13_655 146.69(4) ?
  Mn1 Mn1 Mn2 5_665 . 16_555 60.70(4) ?
  Mn1 Mn1 Si1 5_665 . . 106.27(4) ?
  Mn1 Mn1 Si1 5_665 . 2_655 59.26(3) ?
  Mn1 Mn1 Si1 5_665 . 3_655 117.03(5) ?
  Mn1 Mn1 Si1 5_665 . 4_654 150.27(4) ?
  Mn1 Mn1 Si1 5_665 . 4_655 51.08(5) ?
  Mn1 Mn1 Mn1 6_544 . 6_545 111.83(6) ?
  Mn1 Mn1 Fe1 6_544 . . 0 ?
  Mn1 Mn1 Fe1 6_544 . 2_645 60.97(5) ?
  Mn1 Mn1 Fe1 6_544 . 3_765 90.00(6) ?
  Mn1 Mn1 Fe1 6_544 . 5_664 58.07(4) ?
  Mn1 Mn1 Fe1 6_544 . 5_665 147.46(9) ?
  Mn1 Mn1 Fe1 6_544 . 6_544 0 ?
  Mn1 Mn1 Fe1 6_544 . 6_545 111.83(6) ?
  Mn1 Mn1 Fe2 6_544 . . 99.46(4) ?
  Mn1 Mn1 Fe2 6_544 . 4_655 100.49(3) ?
  Mn1 Mn1 Fe2 6_544 . 13_655 60.70(4) ?
  Mn1 Mn1 Fe2 6_544 . 16_555 146.69(6) ?
  Mn1 Mn1 Mn2 6_544 . . 99.46(4) ?
  Mn1 Mn1 Mn2 6_544 . 4_655 100.49(3) ?
  Mn1 Mn1 Mn2 6_544 . 13_655 60.70(4) ?
  Mn1 Mn1 Mn2 6_544 . 16_555 146.69(6) ?
  Mn1 Mn1 Si1 6_544 . . 106.27(6) ?
  Mn1 Mn1 Si1 6_544 . 2_655 117.03(4) ?
  Mn1 Mn1 Si1 6_544 . 3_655 59.26(4) ?
  Mn1 Mn1 Si1 6_544 . 4_654 51.08(6) ?
  Mn1 Mn1 Si1 6_544 . 4_655 150.27(4) ?
  Mn1 Mn1 Fe1 6_545 . . 0 ?
  Mn1 Mn1 Fe1 6_545 . 2_645 60.97(5) ?
  Mn1 Mn1 Fe1 6_545 . 3_765 90.00(6) ?
  Mn1 Mn1 Fe1 6_545 . 5_664 147.46(9) ?
  Mn1 Mn1 Fe1 6_545 . 5_665 58.07(4) ?
  Mn1 Mn1 Fe1 6_545 . 6_544 111.83(6) ?
  Mn1 Mn1 Fe1 6_545 . 6_545 0 ?
  Mn1 Mn1 Fe2 6_545 . . 146.69(6) ?
  Mn1 Mn1 Fe2 6_545 . 4_655 60.70(4) ?
  Mn1 Mn1 Fe2 6_545 . 13_655 100.49(3) ?
  Mn1 Mn1 Fe2 6_545 . 16_555 99.46(4) ?
  Mn1 Mn1 Mn2 6_545 . . 146.69(6) ?
  Mn1 Mn1 Mn2 6_545 . 4_655 60.70(4) ?
  Mn1 Mn1 Mn2 6_545 . 13_655 100.49(3) ?
  Mn1 Mn1 Mn2 6_545 . 16_555 99.46(4) ?
  Mn1 Mn1 Si1 6_545 . . 106.27(6) ?
  Mn1 Mn1 Si1 6_545 . 2_655 117.03(4) ?
  Mn1 Mn1 Si1 6_545 . 3_655 59.26(4) ?
  Mn1 Mn1 Si1 6_545 . 4_654 150.27(4) ?
  Mn1 Mn1 Si1 6_545 . 4_655 51.08(6) ?
  Fe1 Mn1 Fe1 . . 2_645 0 ?
  Fe1 Mn1 Fe1 . . 3_765 0 ?
  Fe1 Mn1 Fe1 . . 5_664 0 ?
  Fe1 Mn1 Fe1 . . 5_665 0 ?
  Fe1 Mn1 Fe1 . . 6_544 0 ?
  Fe1 Mn1 Fe1 . . 6_545 0 ?
  Fe1 Mn1 Fe2 . . . 0 ?
  Fe1 Mn1 Fe2 . . 4_655 0 ?
  Fe1 Mn1 Fe2 . . 13_655 0 ?
  Fe1 Mn1 Fe2 . . 16_555 0 ?
  Fe1 Mn1 Mn2 . . . 0 ?
  Fe1 Mn1 Mn2 . . 4_655 0 ?
  Fe1 Mn1 Mn2 . . 13_655 0 ?
  Fe1 Mn1 Mn2 . . 16_555 0 ?
  Fe1 Mn1 Si1 . . . 0 ?
  Fe1 Mn1 Si1 . . 2_655 0 ?
  Fe1 Mn1 Si1 . . 3_655 0 ?
  Fe1 Mn1 Si1 . . 4_654 0 ?
  Fe1 Mn1 Si1 . . 4_655 0 ?
  Fe1 Mn1 Fe1 2_645 . 3_765 60.00(6) ?
  Fe1 Mn1 Fe1 2_645 . 5_664 90.00(6) ?
  Fe1 Mn1 Fe1 2_645 . 5_665 90.00(6) ?
  Fe1 Mn1 Fe1 2_645 . 6_544 60.97(5) ?
  Fe1 Mn1 Fe1 2_645 . 6_545 60.97(5) ?
  Fe1 Mn1 Fe2 2_645 . . 150.70(4) ?
  Fe1 Mn1 Fe2 2_645 . 4_655 101.45(2) ?
  Fe1 Mn1 Fe2 2_645 . 13_655 101.45(2) ?
  Fe1 Mn1 Fe2 2_645 . 16_555 150.70(4) ?
  Fe1 Mn1 Mn2 2_645 . . 150.70(4) ?
  Fe1 Mn1 Mn2 2_645 . 4_655 101.45(2) ?
  Fe1 Mn1 Mn2 2_645 . 13_655 101.45(2) ?
  Fe1 Mn1 Mn2 2_645 . 16_555 150.70(4) ?
  Fe1 Mn1 Si1 2_645 . . 150.00(3) ?
  Fe1 Mn1 Si1 2_645 . 2_655 114.20(8) ?
  Fe1 Mn1 Si1 2_645 . 3_655 54.20(9) ?
  Fe1 Mn1 Si1 2_645 . 4_654 111.78(6) ?
  Fe1 Mn1 Si1 2_645 . 4_655 111.78(6) ?
  Fe1 Mn1 Fe1 3_765 . 5_664 60.97(3) ?
  Fe1 Mn1 Fe1 3_765 . 5_665 60.97(3) ?
  Fe1 Mn1 Fe1 3_765 . 6_544 90.00(6) ?
  Fe1 Mn1 Fe1 3_765 . 6_545 90.00(6) ?
  Fe1 Mn1 Fe2 3_765 . . 101.45(4) ?
  Fe1 Mn1 Fe2 3_765 . 4_655 150.70(4) ?
  Fe1 Mn1 Fe2 3_765 . 13_655 150.70(4) ?
  Fe1 Mn1 Fe2 3_765 . 16_555 101.45(4) ?
  Fe1 Mn1 Mn2 3_765 . . 101.45(4) ?
  Fe1 Mn1 Mn2 3_765 . 4_655 150.70(4) ?
  Fe1 Mn1 Mn2 3_765 . 13_655 150.70(4) ?
  Fe1 Mn1 Mn2 3_765 . 16_555 101.45(4) ?
  Fe1 Mn1 Si1 3_765 . . 150.00(5) ?
  Fe1 Mn1 Si1 3_765 . 2_655 54.20(7) ?
  Fe1 Mn1 Si1 3_765 . 3_655 114.20(12) ?
  Fe1 Mn1 Si1 3_765 . 4_654 111.78(6) ?
  Fe1 Mn1 Si1 3_765 . 4_655 111.78(6) ?
  Fe1 Mn1 Fe1 5_664 . 5_665 111.83(4) ?
  Fe1 Mn1 Fe1 5_664 . 6_544 58.07(4) ?
  Fe1 Mn1 Fe1 5_664 . 6_545 147.46(9) ?
  Fe1 Mn1 Fe2 5_664 . . 60.70(4) ?
  Fe1 Mn1 Fe2 5_664 . 4_655 146.69(4) ?
  Fe1 Mn1 Fe2 5_664 . 13_655 99.462(19) ?
  Fe1 Mn1 Fe2 5_664 . 16_555 100.49(4) ?
  Fe1 Mn1 Mn2 5_664 . . 60.70(4) ?
  Fe1 Mn1 Mn2 5_664 . 4_655 146.69(4) ?
  Fe1 Mn1 Mn2 5_664 . 13_655 99.462(19) ?
  Fe1 Mn1 Mn2 5_664 . 16_555 100.49(4) ?
  Fe1 Mn1 Si1 5_664 . . 106.27(4) ?
  Fe1 Mn1 Si1 5_664 . 2_655 59.26(3) ?
  Fe1 Mn1 Si1 5_664 . 3_655 117.03(5) ?
  Fe1 Mn1 Si1 5_664 . 4_654 51.08(5) ?
  Fe1 Mn1 Si1 5_664 . 4_655 150.27(4) ?
  Fe1 Mn1 Fe1 5_665 . 6_544 147.46(9) ?
  Fe1 Mn1 Fe1 5_665 . 6_545 58.07(4) ?
  Fe1 Mn1 Fe2 5_665 . . 100.49(4) ?
  Fe1 Mn1 Fe2 5_665 . 4_655 99.462(19) ?
  Fe1 Mn1 Fe2 5_665 . 13_655 146.69(4) ?
  Fe1 Mn1 Fe2 5_665 . 16_555 60.70(4) ?
  Fe1 Mn1 Mn2 5_665 . . 100.49(4) ?
  Fe1 Mn1 Mn2 5_665 . 4_655 99.462(19) ?
  Fe1 Mn1 Mn2 5_665 . 13_655 146.69(4) ?
  Fe1 Mn1 Mn2 5_665 . 16_555 60.70(4) ?
  Fe1 Mn1 Si1 5_665 . . 106.27(4) ?
  Fe1 Mn1 Si1 5_665 . 2_655 59.26(3) ?
  Fe1 Mn1 Si1 5_665 . 3_655 117.03(5) ?
  Fe1 Mn1 Si1 5_665 . 4_654 150.27(4) ?
  Fe1 Mn1 Si1 5_665 . 4_655 51.08(5) ?
  Fe1 Mn1 Fe1 6_544 . 6_545 111.83(6) ?
  Fe1 Mn1 Fe2 6_544 . . 99.46(4) ?
  Fe1 Mn1 Fe2 6_544 . 4_655 100.49(3) ?
  Fe1 Mn1 Fe2 6_544 . 13_655 60.70(4) ?
  Fe1 Mn1 Fe2 6_544 . 16_555 146.69(6) ?
  Fe1 Mn1 Mn2 6_544 . . 99.46(4) ?
  Fe1 Mn1 Mn2 6_544 . 4_655 100.49(3) ?
  Fe1 Mn1 Mn2 6_544 . 13_655 60.70(4) ?
  Fe1 Mn1 Mn2 6_544 . 16_555 146.69(6) ?
  Fe1 Mn1 Si1 6_544 . . 106.27(6) ?
  Fe1 Mn1 Si1 6_544 . 2_655 117.03(4) ?
  Fe1 Mn1 Si1 6_544 . 3_655 59.26(4) ?
  Fe1 Mn1 Si1 6_544 . 4_654 51.08(6) ?
  Fe1 Mn1 Si1 6_544 . 4_655 150.27(4) ?
  Fe1 Mn1 Fe2 6_545 . . 146.69(6) ?
  Fe1 Mn1 Fe2 6_545 . 4_655 60.70(4) ?
  Fe1 Mn1 Fe2 6_545 . 13_655 100.49(3) ?
  Fe1 Mn1 Fe2 6_545 . 16_555 99.46(4) ?
  Fe1 Mn1 Mn2 6_545 . . 146.69(6) ?
  Fe1 Mn1 Mn2 6_545 . 4_655 60.70(4) ?
  Fe1 Mn1 Mn2 6_545 . 13_655 100.49(3) ?
  Fe1 Mn1 Mn2 6_545 . 16_555 99.46(4) ?
  Fe1 Mn1 Si1 6_545 . . 106.27(6) ?
  Fe1 Mn1 Si1 6_545 . 2_655 117.03(4) ?
  Fe1 Mn1 Si1 6_545 . 3_655 59.26(4) ?
  Fe1 Mn1 Si1 6_545 . 4_654 150.27(4) ?
  Fe1 Mn1 Si1 6_545 . 4_655 51.08(6) ?
  Fe2 Mn1 Fe2 . . 4_655 103.64(6) ?
  Fe2 Mn1 Fe2 . . 13_655 84.68(4) ?
  Fe2 Mn1 Fe2 . . 16_555 47.82(2) ?
  Fe2 Mn1 Mn2 . . . 0 ?
  Fe2 Mn1 Mn2 . . 4_655 103.64(6) ?
  Fe2 Mn1 Mn2 . . 13_655 84.68(4) ?
  Fe2 Mn1 Mn2 . . 16_555 47.82(2) ?
  Fe2 Mn1 Si1 . . . 51.82(3) ?
  Fe2 Mn1 Si1 . . 2_655 52.58(4) ?
  Fe2 Mn1 Si1 . . 3_655 137.10(9) ?
  Fe2 Mn1 Si1 . . 4_654 50.87(4) ?
  Fe2 Mn1 Si1 . . 4_655 95.82(7) ?
  Fe2 Mn1 Fe2 4_655 . 13_655 47.82(2) ?
  Fe2 Mn1 Fe2 4_655 . 16_555 84.68(4) ?
  Fe2 Mn1 Mn2 4_655 . . 103.64(6) ?
  Fe2 Mn1 Mn2 4_655 . 4_655 0 ?
  Fe2 Mn1 Mn2 4_655 . 13_655 47.82(2) ?
  Fe2 Mn1 Mn2 4_655 . 16_555 84.68(4) ?
  Fe2 Mn1 Si1 4_655 . . 51.82(3) ?
  Fe2 Mn1 Si1 4_655 . 2_655 137.10(7) ?
  Fe2 Mn1 Si1 4_655 . 3_655 52.58(7) ?
  Fe2 Mn1 Si1 4_655 . 4_654 95.82(7) ?
  Fe2 Mn1 Si1 4_655 . 4_655 50.87(4) ?
  Fe2 Mn1 Fe2 13_655 . 16_555 103.64(6) ?
  Fe2 Mn1 Mn2 13_655 . . 84.68(4) ?
  Fe2 Mn1 Mn2 13_655 . 4_655 47.82(2) ?
  Fe2 Mn1 Mn2 13_655 . 13_655 0 ?
  Fe2 Mn1 Mn2 13_655 . 16_555 103.64(6) ?
  Fe2 Mn1 Si1 13_655 . . 51.82(3) ?
  Fe2 Mn1 Si1 13_655 . 2_655 137.10(7) ?
  Fe2 Mn1 Si1 13_655 . 3_655 52.58(7) ?
  Fe2 Mn1 Si1 13_655 . 4_654 50.87(4) ?
  Fe2 Mn1 Si1 13_655 . 4_655 95.82(7) ?
  Fe2 Mn1 Mn2 16_555 . . 47.82(2) ?
  Fe2 Mn1 Mn2 16_555 . 4_655 84.68(4) ?
  Fe2 Mn1 Mn2 16_555 . 13_655 103.64(6) ?
  Fe2 Mn1 Mn2 16_555 . 16_555 0 ?
  Fe2 Mn1 Si1 16_555 . . 51.82(3) ?
  Fe2 Mn1 Si1 16_555 . 2_655 52.58(4) ?
  Fe2 Mn1 Si1 16_555 . 3_655 137.10(9) ?
  Fe2 Mn1 Si1 16_555 . 4_654 95.82(7) ?
  Fe2 Mn1 Si1 16_555 . 4_655 50.87(4) ?
  Mn2 Mn1 Mn2 . . 4_655 103.64(6) ?
  Mn2 Mn1 Mn2 . . 13_655 84.68(4) ?
  Mn2 Mn1 Mn2 . . 16_555 47.82(2) ?
  Mn2 Mn1 Si1 . . . 51.82(3) ?
  Mn2 Mn1 Si1 . . 2_655 52.58(4) ?
  Mn2 Mn1 Si1 . . 3_655 137.10(9) ?
  Mn2 Mn1 Si1 . . 4_654 50.87(4) ?
  Mn2 Mn1 Si1 . . 4_655 95.82(7) ?
  Mn2 Mn1 Mn2 4_655 . 13_655 47.82(2) ?
  Mn2 Mn1 Mn2 4_655 . 16_555 84.68(4) ?
  Mn2 Mn1 Si1 4_655 . . 51.82(3) ?
  Mn2 Mn1 Si1 4_655 . 2_655 137.10(7) ?
  Mn2 Mn1 Si1 4_655 . 3_655 52.58(7) ?
  Mn2 Mn1 Si1 4_655 . 4_654 95.82(7) ?
  Mn2 Mn1 Si1 4_655 . 4_655 50.87(4) ?
  Mn2 Mn1 Mn2 13_655 . 16_555 103.64(6) ?
  Mn2 Mn1 Si1 13_655 . . 51.82(3) ?
  Mn2 Mn1 Si1 13_655 . 2_655 137.10(7) ?
  Mn2 Mn1 Si1 13_655 . 3_655 52.58(7) ?
  Mn2 Mn1 Si1 13_655 . 4_654 50.87(4) ?
  Mn2 Mn1 Si1 13_655 . 4_655 95.82(7) ?
  Mn2 Mn1 Si1 16_555 . . 51.82(3) ?
  Mn2 Mn1 Si1 16_555 . 2_655 52.58(4) ?
  Mn2 Mn1 Si1 16_555 . 3_655 137.10(9) ?
  Mn2 Mn1 Si1 16_555 . 4_654 95.82(7) ?
  Mn2 Mn1 Si1 16_555 . 4_655 50.87(4) ?
  Si1 Mn1 Si1 . . 2_655 95.80(7) ?
  Si1 Mn1 Si1 . . 3_655 95.80(10) ?
  Si1 Mn1 Si1 . . 4_654 64.63(7) ?
  Si1 Mn1 Si1 . . 4_655 64.63(7) ?
  Si1 Mn1 Si1 2_655 . 3_655 168.41(13) ?
  Si1 Mn1 Si1 2_655 . 4_654 92.48(3) ?
  Si1 Mn1 Si1 2_655 . 4_655 92.48(3) ?
  Si1 Mn1 Si1 3_655 . 4_654 92.48(4) ?
  Si1 Mn1 Si1 3_655 . 4_655 92.48(4) ?
  Si1 Mn1 Si1 4_654 . 4_655 129.26(12) ?
  Mn1 Fe1 Mn1 . . 2_645 0 ?
  Mn1 Fe1 Mn1 . . 3_765 0 ?
  Mn1 Fe1 Mn1 . . 5_664 0 ?
  Mn1 Fe1 Mn1 . . 5_665 0 ?
  Mn1 Fe1 Mn1 . . 6_544 0 ?
  Mn1 Fe1 Mn1 . . 6_545 0 ?
  Mn1 Fe1 Fe1 . . 2_645 0 ?
  Mn1 Fe1 Fe1 . . 3_765 0 ?
  Mn1 Fe1 Fe1 . . 5_664 0 ?
  Mn1 Fe1 Fe1 . . 5_665 0 ?
  Mn1 Fe1 Fe1 . . 6_544 0 ?
  Mn1 Fe1 Fe1 . . 6_545 0 ?
  Mn1 Fe1 Fe2 . . . 0 ?
  Mn1 Fe1 Fe2 . . 4_655 0 ?
  Mn1 Fe1 Fe2 . . 13_655 0 ?
  Mn1 Fe1 Fe2 . . 16_555 0 ?
  Mn1 Fe1 Mn2 . . . 0 ?
  Mn1 Fe1 Mn2 . . 4_655 0 ?
  Mn1 Fe1 Mn2 . . 13_655 0 ?
  Mn1 Fe1 Mn2 . . 16_555 0 ?
  Mn1 Fe1 Si1 . . . 0 ?
  Mn1 Fe1 Si1 . . 2_655 0 ?
  Mn1 Fe1 Si1 . . 3_655 0 ?
  Mn1 Fe1 Si1 . . 4_654 0 ?
  Mn1 Fe1 Si1 . . 4_655 0 ?
  Mn1 Fe1 Mn1 2_645 . 3_765 60.00(6) ?
  Mn1 Fe1 Mn1 2_645 . 5_664 90.00(6) ?
  Mn1 Fe1 Mn1 2_645 . 5_665 90.00(6) ?
  Mn1 Fe1 Mn1 2_645 . 6_544 60.97(5) ?
  Mn1 Fe1 Mn1 2_645 . 6_545 60.97(5) ?
  Mn1 Fe1 Fe1 2_645 . 2_645 0 ?
  Mn1 Fe1 Fe1 2_645 . 3_765 60.00(6) ?
  Mn1 Fe1 Fe1 2_645 . 5_664 90.00(6) ?
  Mn1 Fe1 Fe1 2_645 . 5_665 90.00(6) ?
  Mn1 Fe1 Fe1 2_645 . 6_544 60.97(5) ?
  Mn1 Fe1 Fe1 2_645 . 6_545 60.97(5) ?
  Mn1 Fe1 Fe2 2_645 . . 150.70(4) ?
  Mn1 Fe1 Fe2 2_645 . 4_655 101.45(2) ?
  Mn1 Fe1 Fe2 2_645 . 13_655 101.45(2) ?
  Mn1 Fe1 Fe2 2_645 . 16_555 150.70(4) ?
  Mn1 Fe1 Mn2 2_645 . . 150.70(4) ?
  Mn1 Fe1 Mn2 2_645 . 4_655 101.45(2) ?
  Mn1 Fe1 Mn2 2_645 . 13_655 101.45(2) ?
  Mn1 Fe1 Mn2 2_645 . 16_555 150.70(4) ?
  Mn1 Fe1 Si1 2_645 . . 150.00(3) ?
  Mn1 Fe1 Si1 2_645 . 2_655 114.20(8) ?
  Mn1 Fe1 Si1 2_645 . 3_655 54.20(9) ?
  Mn1 Fe1 Si1 2_645 . 4_654 111.78(6) ?
  Mn1 Fe1 Si1 2_645 . 4_655 111.78(6) ?
  Mn1 Fe1 Mn1 3_765 . 5_664 60.97(3) ?
  Mn1 Fe1 Mn1 3_765 . 5_665 60.97(3) ?
  Mn1 Fe1 Mn1 3_765 . 6_544 90.00(6) ?
  Mn1 Fe1 Mn1 3_765 . 6_545 90.00(6) ?
  Mn1 Fe1 Fe1 3_765 . 2_645 60.00(6) ?
  Mn1 Fe1 Fe1 3_765 . 3_765 0 ?
  Mn1 Fe1 Fe1 3_765 . 5_664 60.97(3) ?
  Mn1 Fe1 Fe1 3_765 . 5_665 60.97(3) ?
  Mn1 Fe1 Fe1 3_765 . 6_544 90.00(6) ?
  Mn1 Fe1 Fe1 3_765 . 6_545 90.00(6) ?
  Mn1 Fe1 Fe2 3_765 . . 101.45(4) ?
  Mn1 Fe1 Fe2 3_765 . 4_655 150.70(4) ?
  Mn1 Fe1 Fe2 3_765 . 13_655 150.70(4) ?
  Mn1 Fe1 Fe2 3_765 . 16_555 101.45(4) ?
  Mn1 Fe1 Mn2 3_765 . . 101.45(4) ?
  Mn1 Fe1 Mn2 3_765 . 4_655 150.70(4) ?
  Mn1 Fe1 Mn2 3_765 . 13_655 150.70(4) ?
  Mn1 Fe1 Mn2 3_765 . 16_555 101.45(4) ?
  Mn1 Fe1 Si1 3_765 . . 150.00(5) ?
  Mn1 Fe1 Si1 3_765 . 2_655 54.20(7) ?
  Mn1 Fe1 Si1 3_765 . 3_655 114.20(12) ?
  Mn1 Fe1 Si1 3_765 . 4_654 111.78(6) ?
  Mn1 Fe1 Si1 3_765 . 4_655 111.78(6) ?
  Mn1 Fe1 Mn1 5_664 . 5_665 111.83(4) ?
  Mn1 Fe1 Mn1 5_664 . 6_544 58.07(4) ?
  Mn1 Fe1 Mn1 5_664 . 6_545 147.46(9) ?
  Mn1 Fe1 Fe1 5_664 . 2_645 90.00(6) ?
  Mn1 Fe1 Fe1 5_664 . 3_765 60.97(3) ?
  Mn1 Fe1 Fe1 5_664 . 5_664 0 ?
  Mn1 Fe1 Fe1 5_664 . 5_665 111.83(4) ?
  Mn1 Fe1 Fe1 5_664 . 6_544 58.07(4) ?
  Mn1 Fe1 Fe1 5_664 . 6_545 147.46(9) ?
  Mn1 Fe1 Fe2 5_664 . . 60.70(4) ?
  Mn1 Fe1 Fe2 5_664 . 4_655 146.69(4) ?
  Mn1 Fe1 Fe2 5_664 . 13_655 99.462(19) ?
  Mn1 Fe1 Fe2 5_664 . 16_555 100.49(4) ?
  Mn1 Fe1 Mn2 5_664 . . 60.70(4) ?
  Mn1 Fe1 Mn2 5_664 . 4_655 146.69(4) ?
  Mn1 Fe1 Mn2 5_664 . 13_655 99.462(19) ?
  Mn1 Fe1 Mn2 5_664 . 16_555 100.49(4) ?
  Mn1 Fe1 Si1 5_664 . . 106.27(4) ?
  Mn1 Fe1 Si1 5_664 . 2_655 59.26(3) ?
  Mn1 Fe1 Si1 5_664 . 3_655 117.03(5) ?
  Mn1 Fe1 Si1 5_664 . 4_654 51.08(5) ?
  Mn1 Fe1 Si1 5_664 . 4_655 150.27(4) ?
  Mn1 Fe1 Mn1 5_665 . 6_544 147.46(9) ?
  Mn1 Fe1 Mn1 5_665 . 6_545 58.07(4) ?
  Mn1 Fe1 Fe1 5_665 . 2_645 90.00(6) ?
  Mn1 Fe1 Fe1 5_665 . 3_765 60.97(3) ?
  Mn1 Fe1 Fe1 5_665 . 5_664 111.83(4) ?
  Mn1 Fe1 Fe1 5_665 . 5_665 0 ?
  Mn1 Fe1 Fe1 5_665 . 6_544 147.46(9) ?
  Mn1 Fe1 Fe1 5_665 . 6_545 58.07(4) ?
  Mn1 Fe1 Fe2 5_665 . . 100.49(4) ?
  Mn1 Fe1 Fe2 5_665 . 4_655 99.462(19) ?
  Mn1 Fe1 Fe2 5_665 . 13_655 146.69(4) ?
  Mn1 Fe1 Fe2 5_665 . 16_555 60.70(4) ?
  Mn1 Fe1 Mn2 5_665 . . 100.49(4) ?
  Mn1 Fe1 Mn2 5_665 . 4_655 99.462(19) ?
  Mn1 Fe1 Mn2 5_665 . 13_655 146.69(4) ?
  Mn1 Fe1 Mn2 5_665 . 16_555 60.70(4) ?
  Mn1 Fe1 Si1 5_665 . . 106.27(4) ?
  Mn1 Fe1 Si1 5_665 . 2_655 59.26(3) ?
  Mn1 Fe1 Si1 5_665 . 3_655 117.03(5) ?
  Mn1 Fe1 Si1 5_665 . 4_654 150.27(4) ?
  Mn1 Fe1 Si1 5_665 . 4_655 51.08(5) ?
  Mn1 Fe1 Mn1 6_544 . 6_545 111.83(6) ?
  Mn1 Fe1 Fe1 6_544 . 2_645 60.97(5) ?
  Mn1 Fe1 Fe1 6_544 . 3_765 90.00(6) ?
  Mn1 Fe1 Fe1 6_544 . 5_664 58.07(4) ?
  Mn1 Fe1 Fe1 6_544 . 5_665 147.46(9) ?
  Mn1 Fe1 Fe1 6_544 . 6_544 0 ?
  Mn1 Fe1 Fe1 6_544 . 6_545 111.83(6) ?
  Mn1 Fe1 Fe2 6_544 . . 99.46(4) ?
  Mn1 Fe1 Fe2 6_544 . 4_655 100.49(3) ?
  Mn1 Fe1 Fe2 6_544 . 13_655 60.70(4) ?
  Mn1 Fe1 Fe2 6_544 . 16_555 146.69(6) ?
  Mn1 Fe1 Mn2 6_544 . . 99.46(4) ?
  Mn1 Fe1 Mn2 6_544 . 4_655 100.49(3) ?
  Mn1 Fe1 Mn2 6_544 . 13_655 60.70(4) ?
  Mn1 Fe1 Mn2 6_544 . 16_555 146.69(6) ?
  Mn1 Fe1 Si1 6_544 . . 106.27(6) ?
  Mn1 Fe1 Si1 6_544 . 2_655 117.03(4) ?
  Mn1 Fe1 Si1 6_544 . 3_655 59.26(4) ?
  Mn1 Fe1 Si1 6_544 . 4_654 51.08(6) ?
  Mn1 Fe1 Si1 6_544 . 4_655 150.27(4) ?
  Mn1 Fe1 Fe1 6_545 . 2_645 60.97(5) ?
  Mn1 Fe1 Fe1 6_545 . 3_765 90.00(6) ?
  Mn1 Fe1 Fe1 6_545 . 5_664 147.46(9) ?
  Mn1 Fe1 Fe1 6_545 . 5_665 58.07(4) ?
  Mn1 Fe1 Fe1 6_545 . 6_544 111.83(6) ?
  Mn1 Fe1 Fe1 6_545 . 6_545 0 ?
  Mn1 Fe1 Fe2 6_545 . . 146.69(6) ?
  Mn1 Fe1 Fe2 6_545 . 4_655 60.70(4) ?
  Mn1 Fe1 Fe2 6_545 . 13_655 100.49(3) ?
  Mn1 Fe1 Fe2 6_545 . 16_555 99.46(4) ?
  Mn1 Fe1 Mn2 6_545 . . 146.69(6) ?
  Mn1 Fe1 Mn2 6_545 . 4_655 60.70(4) ?
  Mn1 Fe1 Mn2 6_545 . 13_655 100.49(3) ?
  Mn1 Fe1 Mn2 6_545 . 16_555 99.46(4) ?
  Mn1 Fe1 Si1 6_545 . . 106.27(6) ?
  Mn1 Fe1 Si1 6_545 . 2_655 117.03(4) ?
  Mn1 Fe1 Si1 6_545 . 3_655 59.26(4) ?
  Mn1 Fe1 Si1 6_545 . 4_654 150.27(4) ?
  Mn1 Fe1 Si1 6_545 . 4_655 51.08(6) ?
  Fe1 Fe1 Fe1 2_645 . 3_765 60.00(6) ?
  Fe1 Fe1 Fe1 2_645 . 5_664 90.00(6) ?
  Fe1 Fe1 Fe1 2_645 . 5_665 90.00(6) ?
  Fe1 Fe1 Fe1 2_645 . 6_544 60.97(5) ?
  Fe1 Fe1 Fe1 2_645 . 6_545 60.97(5) ?
  Fe1 Fe1 Fe2 2_645 . . 150.70(4) ?
  Fe1 Fe1 Fe2 2_645 . 4_655 101.45(2) ?
  Fe1 Fe1 Fe2 2_645 . 13_655 101.45(2) ?
  Fe1 Fe1 Fe2 2_645 . 16_555 150.70(4) ?
  Fe1 Fe1 Mn2 2_645 . . 150.70(4) ?
  Fe1 Fe1 Mn2 2_645 . 4_655 101.45(2) ?
  Fe1 Fe1 Mn2 2_645 . 13_655 101.45(2) ?
  Fe1 Fe1 Mn2 2_645 . 16_555 150.70(4) ?
  Fe1 Fe1 Si1 2_645 . . 150.00(3) ?
  Fe1 Fe1 Si1 2_645 . 2_655 114.20(8) ?
  Fe1 Fe1 Si1 2_645 . 3_655 54.20(9) ?
  Fe1 Fe1 Si1 2_645 . 4_654 111.78(6) ?
  Fe1 Fe1 Si1 2_645 . 4_655 111.78(6) ?
  Fe1 Fe1 Fe1 3_765 . 5_664 60.97(3) ?
  Fe1 Fe1 Fe1 3_765 . 5_665 60.97(3) ?
  Fe1 Fe1 Fe1 3_765 . 6_544 90.00(6) ?
  Fe1 Fe1 Fe1 3_765 . 6_545 90.00(6) ?
  Fe1 Fe1 Fe2 3_765 . . 101.45(4) ?
  Fe1 Fe1 Fe2 3_765 . 4_655 150.70(4) ?
  Fe1 Fe1 Fe2 3_765 . 13_655 150.70(4) ?
  Fe1 Fe1 Fe2 3_765 . 16_555 101.45(4) ?
  Fe1 Fe1 Mn2 3_765 . . 101.45(4) ?
  Fe1 Fe1 Mn2 3_765 . 4_655 150.70(4) ?
  Fe1 Fe1 Mn2 3_765 . 13_655 150.70(4) ?
  Fe1 Fe1 Mn2 3_765 . 16_555 101.45(4) ?
  Fe1 Fe1 Si1 3_765 . . 150.00(5) ?
  Fe1 Fe1 Si1 3_765 . 2_655 54.20(7) ?
  Fe1 Fe1 Si1 3_765 . 3_655 114.20(12) ?
  Fe1 Fe1 Si1 3_765 . 4_654 111.78(6) ?
  Fe1 Fe1 Si1 3_765 . 4_655 111.78(6) ?
  Fe1 Fe1 Fe1 5_664 . 5_665 111.83(4) ?
  Fe1 Fe1 Fe1 5_664 . 6_544 58.07(4) ?
  Fe1 Fe1 Fe1 5_664 . 6_545 147.46(9) ?
  Fe1 Fe1 Fe2 5_664 . . 60.70(4) ?
  Fe1 Fe1 Fe2 5_664 . 4_655 146.69(4) ?
  Fe1 Fe1 Fe2 5_664 . 13_655 99.462(19) ?
  Fe1 Fe1 Fe2 5_664 . 16_555 100.49(4) ?
  Fe1 Fe1 Mn2 5_664 . . 60.70(4) ?
  Fe1 Fe1 Mn2 5_664 . 4_655 146.69(4) ?
  Fe1 Fe1 Mn2 5_664 . 13_655 99.462(19) ?
  Fe1 Fe1 Mn2 5_664 . 16_555 100.49(4) ?
  Fe1 Fe1 Si1 5_664 . . 106.27(4) ?
  Fe1 Fe1 Si1 5_664 . 2_655 59.26(3) ?
  Fe1 Fe1 Si1 5_664 . 3_655 117.03(5) ?
  Fe1 Fe1 Si1 5_664 . 4_654 51.08(5) ?
  Fe1 Fe1 Si1 5_664 . 4_655 150.27(4) ?
  Fe1 Fe1 Fe1 5_665 . 6_544 147.46(9) ?
  Fe1 Fe1 Fe1 5_665 . 6_545 58.07(4) ?
  Fe1 Fe1 Fe2 5_665 . . 100.49(4) ?
  Fe1 Fe1 Fe2 5_665 . 4_655 99.462(19) ?
  Fe1 Fe1 Fe2 5_665 . 13_655 146.69(4) ?
  Fe1 Fe1 Fe2 5_665 . 16_555 60.70(4) ?
  Fe1 Fe1 Mn2 5_665 . . 100.49(4) ?
  Fe1 Fe1 Mn2 5_665 . 4_655 99.462(19) ?
  Fe1 Fe1 Mn2 5_665 . 13_655 146.69(4) ?
  Fe1 Fe1 Mn2 5_665 . 16_555 60.70(4) ?
  Fe1 Fe1 Si1 5_665 . . 106.27(4) ?
  Fe1 Fe1 Si1 5_665 . 2_655 59.26(3) ?
  Fe1 Fe1 Si1 5_665 . 3_655 117.03(5) ?
  Fe1 Fe1 Si1 5_665 . 4_654 150.27(4) ?
  Fe1 Fe1 Si1 5_665 . 4_655 51.08(5) ?
  Fe1 Fe1 Fe1 6_544 . 6_545 111.83(6) ?
  Fe1 Fe1 Fe2 6_544 . . 99.46(4) ?
  Fe1 Fe1 Fe2 6_544 . 4_655 100.49(3) ?
  Fe1 Fe1 Fe2 6_544 . 13_655 60.70(4) ?
  Fe1 Fe1 Fe2 6_544 . 16_555 146.69(6) ?
  Fe1 Fe1 Mn2 6_544 . . 99.46(4) ?
  Fe1 Fe1 Mn2 6_544 . 4_655 100.49(3) ?
  Fe1 Fe1 Mn2 6_544 . 13_655 60.70(4) ?
  Fe1 Fe1 Mn2 6_544 . 16_555 146.69(6) ?
  Fe1 Fe1 Si1 6_544 . . 106.27(6) ?
  Fe1 Fe1 Si1 6_544 . 2_655 117.03(4) ?
  Fe1 Fe1 Si1 6_544 . 3_655 59.26(4) ?
  Fe1 Fe1 Si1 6_544 . 4_654 51.08(6) ?
  Fe1 Fe1 Si1 6_544 . 4_655 150.27(4) ?
  Fe1 Fe1 Fe2 6_545 . . 146.69(6) ?
  Fe1 Fe1 Fe2 6_545 . 4_655 60.70(4) ?
  Fe1 Fe1 Fe2 6_545 . 13_655 100.49(3) ?
  Fe1 Fe1 Fe2 6_545 . 16_555 99.46(4) ?
  Fe1 Fe1 Mn2 6_545 . . 146.69(6) ?
  Fe1 Fe1 Mn2 6_545 . 4_655 60.70(4) ?
  Fe1 Fe1 Mn2 6_545 . 13_655 100.49(3) ?
  Fe1 Fe1 Mn2 6_545 . 16_555 99.46(4) ?
  Fe1 Fe1 Si1 6_545 . . 106.27(6) ?
  Fe1 Fe1 Si1 6_545 . 2_655 117.03(4) ?
  Fe1 Fe1 Si1 6_545 . 3_655 59.26(4) ?
  Fe1 Fe1 Si1 6_545 . 4_654 150.27(4) ?
  Fe1 Fe1 Si1 6_545 . 4_655 51.08(6) ?
  Fe2 Fe1 Fe2 . . 4_655 103.64(6) ?
  Fe2 Fe1 Fe2 . . 13_655 84.68(4) ?
  Fe2 Fe1 Fe2 . . 16_555 47.82(2) ?
  Fe2 Fe1 Mn2 . . . 0 ?
  Fe2 Fe1 Mn2 . . 4_655 103.64(6) ?
  Fe2 Fe1 Mn2 . . 13_655 84.68(4) ?
  Fe2 Fe1 Mn2 . . 16_555 47.82(2) ?
  Fe2 Fe1 Si1 . . . 51.82(3) ?
  Fe2 Fe1 Si1 . . 2_655 52.58(4) ?
  Fe2 Fe1 Si1 . . 3_655 137.10(9) ?
  Fe2 Fe1 Si1 . . 4_654 50.87(4) ?
  Fe2 Fe1 Si1 . . 4_655 95.82(7) ?
  Fe2 Fe1 Fe2 4_655 . 13_655 47.82(2) ?
  Fe2 Fe1 Fe2 4_655 . 16_555 84.68(4) ?
  Fe2 Fe1 Mn2 4_655 . . 103.64(6) ?
  Fe2 Fe1 Mn2 4_655 . 4_655 0 ?
  Fe2 Fe1 Mn2 4_655 . 13_655 47.82(2) ?
  Fe2 Fe1 Mn2 4_655 . 16_555 84.68(4) ?
  Fe2 Fe1 Si1 4_655 . . 51.82(3) ?
  Fe2 Fe1 Si1 4_655 . 2_655 137.10(7) ?
  Fe2 Fe1 Si1 4_655 . 3_655 52.58(7) ?
  Fe2 Fe1 Si1 4_655 . 4_654 95.82(7) ?
  Fe2 Fe1 Si1 4_655 . 4_655 50.87(4) ?
  Fe2 Fe1 Fe2 13_655 . 16_555 103.64(6) ?
  Fe2 Fe1 Mn2 13_655 . . 84.68(4) ?
  Fe2 Fe1 Mn2 13_655 . 4_655 47.82(2) ?
  Fe2 Fe1 Mn2 13_655 . 13_655 0 ?
  Fe2 Fe1 Mn2 13_655 . 16_555 103.64(6) ?
  Fe2 Fe1 Si1 13_655 . . 51.82(3) ?
  Fe2 Fe1 Si1 13_655 . 2_655 137.10(7) ?
  Fe2 Fe1 Si1 13_655 . 3_655 52.58(7) ?
  Fe2 Fe1 Si1 13_655 . 4_654 50.87(4) ?
  Fe2 Fe1 Si1 13_655 . 4_655 95.82(7) ?
  Fe2 Fe1 Mn2 16_555 . . 47.82(2) ?
  Fe2 Fe1 Mn2 16_555 . 4_655 84.68(4) ?
  Fe2 Fe1 Mn2 16_555 . 13_655 103.64(6) ?
  Fe2 Fe1 Mn2 16_555 . 16_555 0 ?
  Fe2 Fe1 Si1 16_555 . . 51.82(3) ?
  Fe2 Fe1 Si1 16_555 . 2_655 52.58(4) ?
  Fe2 Fe1 Si1 16_555 . 3_655 137.10(9) ?
  Fe2 Fe1 Si1 16_555 . 4_654 95.82(7) ?
  Fe2 Fe1 Si1 16_555 . 4_655 50.87(4) ?
  Mn2 Fe1 Mn2 . . 4_655 103.64(6) ?
  Mn2 Fe1 Mn2 . . 13_655 84.68(4) ?
  Mn2 Fe1 Mn2 . . 16_555 47.82(2) ?
  Mn2 Fe1 Si1 . . . 51.82(3) ?
  Mn2 Fe1 Si1 . . 2_655 52.58(4) ?
  Mn2 Fe1 Si1 . . 3_655 137.10(9) ?
  Mn2 Fe1 Si1 . . 4_654 50.87(4) ?
  Mn2 Fe1 Si1 . . 4_655 95.82(7) ?
  Mn2 Fe1 Mn2 4_655 . 13_655 47.82(2) ?
  Mn2 Fe1 Mn2 4_655 . 16_555 84.68(4) ?
  Mn2 Fe1 Si1 4_655 . . 51.82(3) ?
  Mn2 Fe1 Si1 4_655 . 2_655 137.10(7) ?
  Mn2 Fe1 Si1 4_655 . 3_655 52.58(7) ?
  Mn2 Fe1 Si1 4_655 . 4_654 95.82(7) ?
  Mn2 Fe1 Si1 4_655 . 4_655 50.87(4) ?
  Mn2 Fe1 Mn2 13_655 . 16_555 103.64(6) ?
  Mn2 Fe1 Si1 13_655 . . 51.82(3) ?
  Mn2 Fe1 Si1 13_655 . 2_655 137.10(7) ?
  Mn2 Fe1 Si1 13_655 . 3_655 52.58(7) ?
  Mn2 Fe1 Si1 13_655 . 4_654 50.87(4) ?
  Mn2 Fe1 Si1 13_655 . 4_655 95.82(7) ?
  Mn2 Fe1 Si1 16_555 . . 51.82(3) ?
  Mn2 Fe1 Si1 16_555 . 2_655 52.58(4) ?
  Mn2 Fe1 Si1 16_555 . 3_655 137.10(9) ?
  Mn2 Fe1 Si1 16_555 . 4_654 95.82(7) ?
  Mn2 Fe1 Si1 16_555 . 4_655 50.87(4) ?
  Si1 Fe1 Si1 . . 2_655 95.80(7) ?
  Si1 Fe1 Si1 . . 3_655 95.80(10) ?
  Si1 Fe1 Si1 . . 4_654 64.63(7) ?
  Si1 Fe1 Si1 . . 4_655 64.63(7) ?
  Si1 Fe1 Si1 2_655 . 3_655 168.41(13) ?
  Si1 Fe1 Si1 2_655 . 4_654 92.48(3) ?
  Si1 Fe1 Si1 2_655 . 4_655 92.48(3) ?
  Si1 Fe1 Si1 3_655 . 4_654 92.48(4) ?
  Si1 Fe1 Si1 3_655 . 4_655 92.48(4) ?
  Si1 Fe1 Si1 4_654 . 4_655 129.26(12) ?
  Mn1 Fe2 Mn1 . . 2_655 104.69(3) ?
  Mn1 Fe2 Mn1 . . 3_665 104.69(5) ?
  Mn1 Fe2 Mn1 . . 4_654 95.32(3) ?
  Mn1 Fe2 Mn1 . . 5_664 58.60(4) ?
  Mn1 Fe2 Mn1 . . 6_554 157.10(5) ?
  Mn1 Fe2 Fe1 . . . 0 ?
  Mn1 Fe2 Fe1 . . 2_655 104.69(3) ?
  Mn1 Fe2 Fe1 . . 3_665 104.69(5) ?
  Mn1 Fe2 Fe1 . . 4_654 95.32(3) ?
  Mn1 Fe2 Fe1 . . 5_664 58.60(4) ?
  Mn1 Fe2 Fe1 . . 6_554 157.10(5) ?
  Mn1 Fe2 Fe2 . . 16_554 113.910(11) ?
  Mn1 Fe2 Fe2 . . 16_555 66.090(11) ?
  Mn1 Fe2 Mn2 . . . 0 ?
  Mn1 Fe2 Mn2 . . 16_554 113.910(11) ?
  Mn1 Fe2 Mn2 . . 16_555 66.090(11) ?
  Mn1 Fe2 Si1 . . . 54.74(8) ?
  Mn1 Fe2 Si1 . . 2_655 51.85(7) ?
  Mn1 Fe2 Si1 . . 3_665 126.45(5) ?
  Mn1 Fe2 Si1 . . 4_654 58.06(4) ?
  Mn1 Fe2 Si1 . . 5_664 106.95(7) ?
  Mn1 Fe2 Si1 . . 6_554 146.97(6) ?
  Mn1 Fe2 Mn1 2_655 . 3_665 104.69(3) ?
  Mn1 Fe2 Mn1 2_655 . 4_654 157.09(4) ?
  Mn1 Fe2 Mn1 2_655 . 5_664 95.32(3) ?
  Mn1 Fe2 Mn1 2_655 . 6_554 58.60(3) ?
  Mn1 Fe2 Fe1 2_655 . . 104.69(3) ?
  Mn1 Fe2 Fe1 2_655 . 2_655 0 ?
  Mn1 Fe2 Fe1 2_655 . 3_665 104.69(3) ?
  Mn1 Fe2 Fe1 2_655 . 4_654 157.09(4) ?
  Mn1 Fe2 Fe1 2_655 . 5_664 95.32(3) ?
  Mn1 Fe2 Fe1 2_655 . 6_554 58.60(3) ?
  Mn1 Fe2 Fe2 2_655 . 16_554 113.910(11) ?
  Mn1 Fe2 Fe2 2_655 . 16_555 66.090(11) ?
  Mn1 Fe2 Mn2 2_655 . . 0 ?
  Mn1 Fe2 Mn2 2_655 . 16_554 113.910(11) ?
  Mn1 Fe2 Mn2 2_655 . 16_555 66.090(11) ?
  Mn1 Fe2 Si1 2_655 . . 126.448(15) ?
  Mn1 Fe2 Si1 2_655 . 2_655 54.74(8) ?
  Mn1 Fe2 Si1 2_655 . 3_665 51.85(7) ?
  Mn1 Fe2 Si1 2_655 . 4_654 146.97(8) ?
  Mn1 Fe2 Si1 2_655 . 5_664 58.06(4) ?
  Mn1 Fe2 Si1 2_655 . 6_554 106.95(7) ?
  Mn1 Fe2 Mn1 3_665 . 4_654 58.60(3) ?
  Mn1 Fe2 Mn1 3_665 . 5_664 157.10(5) ?
  Mn1 Fe2 Mn1 3_665 . 6_554 95.32(5) ?
  Mn1 Fe2 Fe1 3_665 . . 104.69(5) ?
  Mn1 Fe2 Fe1 3_665 . 2_655 104.69(3) ?
  Mn1 Fe2 Fe1 3_665 . 3_665 0 ?
  Mn1 Fe2 Fe1 3_665 . 4_654 58.60(3) ?
  Mn1 Fe2 Fe1 3_665 . 5_664 157.10(5) ?
  Mn1 Fe2 Fe1 3_665 . 6_554 95.32(5) ?
  Mn1 Fe2 Fe2 3_665 . 16_554 113.910(16) ?
  Mn1 Fe2 Fe2 3_665 . 16_555 66.090(16) ?
  Mn1 Fe2 Mn2 3_665 . . 0 ?
  Mn1 Fe2 Mn2 3_665 . 16_554 113.910(16) ?
  Mn1 Fe2 Mn2 3_665 . 16_555 66.090(16) ?
  Mn1 Fe2 Si1 3_665 . . 51.85(8) ?
  Mn1 Fe2 Si1 3_665 . 2_655 126.45(2) ?
  Mn1 Fe2 Si1 3_665 . 3_665 54.74(7) ?
  Mn1 Fe2 Si1 3_665 . 4_654 106.95(7) ?
  Mn1 Fe2 Si1 3_665 . 5_664 146.97(8) ?
  Mn1 Fe2 Si1 3_665 . 6_554 58.06(5) ?
  Mn1 Fe2 Mn1 4_654 . 5_664 104.69(3) ?
  Mn1 Fe2 Mn1 4_654 . 6_554 104.69(3) ?
  Mn1 Fe2 Fe1 4_654 . . 95.32(3) ?
  Mn1 Fe2 Fe1 4_654 . 2_655 157.09(4) ?
  Mn1 Fe2 Fe1 4_654 . 3_665 58.60(3) ?
  Mn1 Fe2 Fe1 4_654 . 4_654 0 ?
  Mn1 Fe2 Fe1 4_654 . 5_664 104.69(3) ?
  Mn1 Fe2 Fe1 4_654 . 6_554 104.69(3) ?
  Mn1 Fe2 Fe2 4_654 . 16_554 66.090(11) ?
  Mn1 Fe2 Fe2 4_654 . 16_555 113.910(11) ?
  Mn1 Fe2 Mn2 4_654 . . 0 ?
  Mn1 Fe2 Mn2 4_654 . 16_554 66.090(11) ?
  Mn1 Fe2 Mn2 4_654 . 16_555 113.910(11) ?
  Mn1 Fe2 Si1 4_654 . . 58.06(4) ?
  Mn1 Fe2 Si1 4_654 . 2_655 146.97(8) ?
  Mn1 Fe2 Si1 4_654 . 3_665 106.95(7) ?
  Mn1 Fe2 Si1 4_654 . 4_654 54.74(8) ?
  Mn1 Fe2 Si1 4_654 . 5_664 126.448(15) ?
  Mn1 Fe2 Si1 4_654 . 6_554 51.85(7) ?
  Mn1 Fe2 Mn1 5_664 . 6_554 104.69(5) ?
  Mn1 Fe2 Fe1 5_664 . . 58.60(4) ?
  Mn1 Fe2 Fe1 5_664 . 2_655 95.32(3) ?
  Mn1 Fe2 Fe1 5_664 . 3_665 157.10(5) ?
  Mn1 Fe2 Fe1 5_664 . 4_654 104.69(3) ?
  Mn1 Fe2 Fe1 5_664 . 5_664 0 ?
  Mn1 Fe2 Fe1 5_664 . 6_554 104.69(5) ?
  Mn1 Fe2 Fe2 5_664 . 16_554 66.090(11) ?
  Mn1 Fe2 Fe2 5_664 . 16_555 113.910(11) ?
  Mn1 Fe2 Mn2 5_664 . . 0 ?
  Mn1 Fe2 Mn2 5_664 . 16_554 66.090(11) ?
  Mn1 Fe2 Mn2 5_664 . 16_555 113.910(11) ?
  Mn1 Fe2 Si1 5_664 . . 106.95(7) ?
  Mn1 Fe2 Si1 5_664 . 2_655 58.06(4) ?
  Mn1 Fe2 Si1 5_664 . 3_665 146.97(6) ?
  Mn1 Fe2 Si1 5_664 . 4_654 51.85(7) ?
  Mn1 Fe2 Si1 5_664 . 5_664 54.74(8) ?
  Mn1 Fe2 Si1 5_664 . 6_554 126.45(5) ?
  Mn1 Fe2 Fe1 6_554 . . 157.10(5) ?
  Mn1 Fe2 Fe1 6_554 . 2_655 58.60(3) ?
  Mn1 Fe2 Fe1 6_554 . 3_665 95.32(5) ?
  Mn1 Fe2 Fe1 6_554 . 4_654 104.69(3) ?
  Mn1 Fe2 Fe1 6_554 . 5_664 104.69(5) ?
  Mn1 Fe2 Fe1 6_554 . 6_554 0 ?
  Mn1 Fe2 Fe2 6_554 . 16_554 66.090(16) ?
  Mn1 Fe2 Fe2 6_554 . 16_555 113.910(16) ?
  Mn1 Fe2 Mn2 6_554 . . 0 ?
  Mn1 Fe2 Mn2 6_554 . 16_554 66.090(16) ?
  Mn1 Fe2 Mn2 6_554 . 16_555 113.910(16) ?
  Mn1 Fe2 Si1 6_554 . . 146.97(8) ?
  Mn1 Fe2 Si1 6_554 . 2_655 106.95(7) ?
  Mn1 Fe2 Si1 6_554 . 3_665 58.06(5) ?
  Mn1 Fe2 Si1 6_554 . 4_654 126.45(2) ?
  Mn1 Fe2 Si1 6_554 . 5_664 51.85(8) ?
  Mn1 Fe2 Si1 6_554 . 6_554 54.74(7) ?
  Fe1 Fe2 Fe1 . . 2_655 104.69(3) ?
  Fe1 Fe2 Fe1 . . 3_665 104.69(5) ?
  Fe1 Fe2 Fe1 . . 4_654 95.32(3) ?
  Fe1 Fe2 Fe1 . . 5_664 58.60(4) ?
  Fe1 Fe2 Fe1 . . 6_554 157.10(5) ?
  Fe1 Fe2 Fe2 . . 16_554 113.910(11) ?
  Fe1 Fe2 Fe2 . . 16_555 66.090(11) ?
  Fe1 Fe2 Mn2 . . . 0 ?
  Fe1 Fe2 Mn2 . . 16_554 113.910(11) ?
  Fe1 Fe2 Mn2 . . 16_555 66.090(11) ?
  Fe1 Fe2 Si1 . . . 54.74(8) ?
  Fe1 Fe2 Si1 . . 2_655 51.85(7) ?
  Fe1 Fe2 Si1 . . 3_665 126.45(5) ?
  Fe1 Fe2 Si1 . . 4_654 58.06(4) ?
  Fe1 Fe2 Si1 . . 5_664 106.95(7) ?
  Fe1 Fe2 Si1 . . 6_554 146.97(6) ?
  Fe1 Fe2 Fe1 2_655 . 3_665 104.69(3) ?
  Fe1 Fe2 Fe1 2_655 . 4_654 157.09(4) ?
  Fe1 Fe2 Fe1 2_655 . 5_664 95.32(3) ?
  Fe1 Fe2 Fe1 2_655 . 6_554 58.60(3) ?
  Fe1 Fe2 Fe2 2_655 . 16_554 113.910(11) ?
  Fe1 Fe2 Fe2 2_655 . 16_555 66.090(11) ?
  Fe1 Fe2 Mn2 2_655 . . 0 ?
  Fe1 Fe2 Mn2 2_655 . 16_554 113.910(11) ?
  Fe1 Fe2 Mn2 2_655 . 16_555 66.090(11) ?
  Fe1 Fe2 Si1 2_655 . . 126.448(15) ?
  Fe1 Fe2 Si1 2_655 . 2_655 54.74(8) ?
  Fe1 Fe2 Si1 2_655 . 3_665 51.85(7) ?
  Fe1 Fe2 Si1 2_655 . 4_654 146.97(8) ?
  Fe1 Fe2 Si1 2_655 . 5_664 58.06(4) ?
  Fe1 Fe2 Si1 2_655 . 6_554 106.95(7) ?
  Fe1 Fe2 Fe1 3_665 . 4_654 58.60(3) ?
  Fe1 Fe2 Fe1 3_665 . 5_664 157.10(5) ?
  Fe1 Fe2 Fe1 3_665 . 6_554 95.32(5) ?
  Fe1 Fe2 Fe2 3_665 . 16_554 113.910(16) ?
  Fe1 Fe2 Fe2 3_665 . 16_555 66.090(16) ?
  Fe1 Fe2 Mn2 3_665 . . 0 ?
  Fe1 Fe2 Mn2 3_665 . 16_554 113.910(16) ?
  Fe1 Fe2 Mn2 3_665 . 16_555 66.090(16) ?
  Fe1 Fe2 Si1 3_665 . . 51.85(8) ?
  Fe1 Fe2 Si1 3_665 . 2_655 126.45(2) ?
  Fe1 Fe2 Si1 3_665 . 3_665 54.74(7) ?
  Fe1 Fe2 Si1 3_665 . 4_654 106.95(7) ?
  Fe1 Fe2 Si1 3_665 . 5_664 146.97(8) ?
  Fe1 Fe2 Si1 3_665 . 6_554 58.06(5) ?
  Fe1 Fe2 Fe1 4_654 . 5_664 104.69(3) ?
  Fe1 Fe2 Fe1 4_654 . 6_554 104.69(3) ?
  Fe1 Fe2 Fe2 4_654 . 16_554 66.090(11) ?
  Fe1 Fe2 Fe2 4_654 . 16_555 113.910(11) ?
  Fe1 Fe2 Mn2 4_654 . . 0 ?
  Fe1 Fe2 Mn2 4_654 . 16_554 66.090(11) ?
  Fe1 Fe2 Mn2 4_654 . 16_555 113.910(11) ?
  Fe1 Fe2 Si1 4_654 . . 58.06(4) ?
  Fe1 Fe2 Si1 4_654 . 2_655 146.97(8) ?
  Fe1 Fe2 Si1 4_654 . 3_665 106.95(7) ?
  Fe1 Fe2 Si1 4_654 . 4_654 54.74(8) ?
  Fe1 Fe2 Si1 4_654 . 5_664 126.448(15) ?
  Fe1 Fe2 Si1 4_654 . 6_554 51.85(7) ?
  Fe1 Fe2 Fe1 5_664 . 6_554 104.69(5) ?
  Fe1 Fe2 Fe2 5_664 . 16_554 66.090(11) ?
  Fe1 Fe2 Fe2 5_664 . 16_555 113.910(11) ?
  Fe1 Fe2 Mn2 5_664 . . 0 ?
  Fe1 Fe2 Mn2 5_664 . 16_554 66.090(11) ?
  Fe1 Fe2 Mn2 5_664 . 16_555 113.910(11) ?
  Fe1 Fe2 Si1 5_664 . . 106.95(7) ?
  Fe1 Fe2 Si1 5_664 . 2_655 58.06(4) ?
  Fe1 Fe2 Si1 5_664 . 3_665 146.97(6) ?
  Fe1 Fe2 Si1 5_664 . 4_654 51.85(7) ?
  Fe1 Fe2 Si1 5_664 . 5_664 54.74(8) ?
  Fe1 Fe2 Si1 5_664 . 6_554 126.45(5) ?
  Fe1 Fe2 Fe2 6_554 . 16_554 66.090(16) ?
  Fe1 Fe2 Fe2 6_554 . 16_555 113.910(16) ?
  Fe1 Fe2 Mn2 6_554 . . 0 ?
  Fe1 Fe2 Mn2 6_554 . 16_554 66.090(16) ?
  Fe1 Fe2 Mn2 6_554 . 16_555 113.910(16) ?
  Fe1 Fe2 Si1 6_554 . . 146.97(8) ?
  Fe1 Fe2 Si1 6_554 . 2_655 106.95(7) ?
  Fe1 Fe2 Si1 6_554 . 3_665 58.06(5) ?
  Fe1 Fe2 Si1 6_554 . 4_654 126.45(2) ?
  Fe1 Fe2 Si1 6_554 . 5_664 51.85(8) ?
  Fe1 Fe2 Si1 6_554 . 6_554 54.74(7) ?
  Fe2 Fe2 Fe2 16_554 . 16_555 180 ?
  Fe2 Fe2 Mn2 16_554 . . 0 ?
  Fe2 Fe2 Mn2 16_554 . 16_554 0 ?
  Fe2 Fe2 Mn2 16_554 . 16_555 180 ?
  Fe2 Fe2 Si1 16_554 . . 119.618(13) ?
  Fe2 Fe2 Si1 16_554 . 2_655 119.618(13) ?
  Fe2 Fe2 Si1 16_554 . 3_665 119.62(4) ?
  Fe2 Fe2 Si1 16_554 . 4_654 60.382(13) ?
  Fe2 Fe2 Si1 16_554 . 5_664 60.382(13) ?
  Fe2 Fe2 Si1 16_554 . 6_554 60.38(4) ?
  Fe2 Fe2 Mn2 16_555 . . 0 ?
  Fe2 Fe2 Mn2 16_555 . 16_554 180 ?
  Fe2 Fe2 Mn2 16_555 . 16_555 0 ?
  Fe2 Fe2 Si1 16_555 . . 60.382(13) ?
  Fe2 Fe2 Si1 16_555 . 2_655 60.382(13) ?
  Fe2 Fe2 Si1 16_555 . 3_665 60.38(4) ?
  Fe2 Fe2 Si1 16_555 . 4_654 119.618(13) ?
  Fe2 Fe2 Si1 16_555 . 5_664 119.618(13) ?
  Fe2 Fe2 Si1 16_555 . 6_554 119.62(4) ?
  Mn2 Fe2 Mn2 . . 16_554 0 ?
  Mn2 Fe2 Mn2 . . 16_555 0 ?
  Mn2 Fe2 Si1 . . . 0 ?
  Mn2 Fe2 Si1 . . 2_655 0 ?
  Mn2 Fe2 Si1 . . 3_665 0 ?
  Mn2 Fe2 Si1 . . 4_654 0 ?
  Mn2 Fe2 Si1 . . 5_664 0 ?
  Mn2 Fe2 Si1 . . 6_554 0 ?
  Mn2 Fe2 Mn2 16_554 . 16_555 180 ?
  Mn2 Fe2 Si1 16_554 . . 119.618(13) ?
  Mn2 Fe2 Si1 16_554 . 2_655 119.618(13) ?
  Mn2 Fe2 Si1 16_554 . 3_665 119.62(4) ?
  Mn2 Fe2 Si1 16_554 . 4_654 60.382(13) ?
  Mn2 Fe2 Si1 16_554 . 5_664 60.382(13) ?
  Mn2 Fe2 Si1 16_554 . 6_554 60.38(4) ?
  Mn2 Fe2 Si1 16_555 . . 60.382(13) ?
  Mn2 Fe2 Si1 16_555 . 2_655 60.382(13) ?
  Mn2 Fe2 Si1 16_555 . 3_665 60.38(4) ?
  Mn2 Fe2 Si1 16_555 . 4_654 119.618(13) ?
  Mn2 Fe2 Si1 16_555 . 5_664 119.618(13) ?
  Mn2 Fe2 Si1 16_555 . 6_554 119.62(4) ?
  Si1 Fe2 Si1 . . 2_655 97.68(8) ?
  Si1 Fe2 Si1 . . 3_665 97.68(6) ?
  Si1 Fe2 Si1 . . 4_654 69.57(4) ?
  Si1 Fe2 Si1 . . 5_664 161.14(10) ?
  Si1 Fe2 Si1 . . 6_554 97.79(8) ?
  Si1 Fe2 Si1 2_655 . 3_665 97.68(9) ?
  Si1 Fe2 Si1 2_655 . 4_654 97.79(10) ?
  Si1 Fe2 Si1 2_655 . 5_664 69.57(4) ?
  Si1 Fe2 Si1 2_655 . 6_554 161.14(9) ?
  Si1 Fe2 Si1 3_665 . 4_654 161.14(9) ?
  Si1 Fe2 Si1 3_665 . 5_664 97.79(8) ?
  Si1 Fe2 Si1 3_665 . 6_554 69.57(8) ?
  Si1 Fe2 Si1 4_654 . 5_664 97.68(8) ?
  Si1 Fe2 Si1 4_654 . 6_554 97.68(9) ?
  Si1 Fe2 Si1 5_664 . 6_554 97.68(6) ?
  Mn1 Mn2 Mn1 . . 2_655 104.69(3) ?
  Mn1 Mn2 Mn1 . . 3_665 104.69(5) ?
  Mn1 Mn2 Mn1 . . 4_654 95.32(3) ?
  Mn1 Mn2 Mn1 . . 5_664 58.60(4) ?
  Mn1 Mn2 Mn1 . . 6_554 157.10(5) ?
  Mn1 Mn2 Fe1 . . . 0 ?
  Mn1 Mn2 Fe1 . . 2_655 104.69(3) ?
  Mn1 Mn2 Fe1 . . 3_665 104.69(5) ?
  Mn1 Mn2 Fe1 . . 4_654 95.32(3) ?
  Mn1 Mn2 Fe1 . . 5_664 58.60(4) ?
  Mn1 Mn2 Fe1 . . 6_554 157.10(5) ?
  Mn1 Mn2 Fe2 . . . 0 ?
  Mn1 Mn2 Fe2 . . 16_554 113.910(11) ?
  Mn1 Mn2 Fe2 . . 16_555 66.090(11) ?
  Mn1 Mn2 Mn2 . . 16_554 113.910(11) ?
  Mn1 Mn2 Mn2 . . 16_555 66.090(11) ?
  Mn1 Mn2 Si1 . . . 54.74(8) ?
  Mn1 Mn2 Si1 . . 2_655 51.85(7) ?
  Mn1 Mn2 Si1 . . 3_665 126.45(5) ?
  Mn1 Mn2 Si1 . . 4_654 58.06(4) ?
  Mn1 Mn2 Si1 . . 5_664 106.95(7) ?
  Mn1 Mn2 Si1 . . 6_554 146.97(6) ?
  Mn1 Mn2 Mn1 2_655 . 3_665 104.69(3) ?
  Mn1 Mn2 Mn1 2_655 . 4_654 157.09(4) ?
  Mn1 Mn2 Mn1 2_655 . 5_664 95.32(3) ?
  Mn1 Mn2 Mn1 2_655 . 6_554 58.60(3) ?
  Mn1 Mn2 Fe1 2_655 . . 104.69(3) ?
  Mn1 Mn2 Fe1 2_655 . 2_655 0 ?
  Mn1 Mn2 Fe1 2_655 . 3_665 104.69(3) ?
  Mn1 Mn2 Fe1 2_655 . 4_654 157.09(4) ?
  Mn1 Mn2 Fe1 2_655 . 5_664 95.32(3) ?
  Mn1 Mn2 Fe1 2_655 . 6_554 58.60(3) ?
  Mn1 Mn2 Fe2 2_655 . . 0 ?
  Mn1 Mn2 Fe2 2_655 . 16_554 113.910(11) ?
  Mn1 Mn2 Fe2 2_655 . 16_555 66.090(11) ?
  Mn1 Mn2 Mn2 2_655 . 16_554 113.910(11) ?
  Mn1 Mn2 Mn2 2_655 . 16_555 66.090(11) ?
  Mn1 Mn2 Si1 2_655 . . 126.448(15) ?
  Mn1 Mn2 Si1 2_655 . 2_655 54.74(8) ?
  Mn1 Mn2 Si1 2_655 . 3_665 51.85(7) ?
  Mn1 Mn2 Si1 2_655 . 4_654 146.97(8) ?
  Mn1 Mn2 Si1 2_655 . 5_664 58.06(4) ?
  Mn1 Mn2 Si1 2_655 . 6_554 106.95(7) ?
  Mn1 Mn2 Mn1 3_665 . 4_654 58.60(3) ?
  Mn1 Mn2 Mn1 3_665 . 5_664 157.10(5) ?
  Mn1 Mn2 Mn1 3_665 . 6_554 95.32(5) ?
  Mn1 Mn2 Fe1 3_665 . . 104.69(5) ?
  Mn1 Mn2 Fe1 3_665 . 2_655 104.69(3) ?
  Mn1 Mn2 Fe1 3_665 . 3_665 0 ?
  Mn1 Mn2 Fe1 3_665 . 4_654 58.60(3) ?
  Mn1 Mn2 Fe1 3_665 . 5_664 157.10(5) ?
  Mn1 Mn2 Fe1 3_665 . 6_554 95.32(5) ?
  Mn1 Mn2 Fe2 3_665 . . 0 ?
  Mn1 Mn2 Fe2 3_665 . 16_554 113.910(16) ?
  Mn1 Mn2 Fe2 3_665 . 16_555 66.090(16) ?
  Mn1 Mn2 Mn2 3_665 . 16_554 113.910(16) ?
  Mn1 Mn2 Mn2 3_665 . 16_555 66.090(16) ?
  Mn1 Mn2 Si1 3_665 . . 51.85(8) ?
  Mn1 Mn2 Si1 3_665 . 2_655 126.45(2) ?
  Mn1 Mn2 Si1 3_665 . 3_665 54.74(7) ?
  Mn1 Mn2 Si1 3_665 . 4_654 106.95(7) ?
  Mn1 Mn2 Si1 3_665 . 5_664 146.97(8) ?
  Mn1 Mn2 Si1 3_665 . 6_554 58.06(5) ?
  Mn1 Mn2 Mn1 4_654 . 5_664 104.69(3) ?
  Mn1 Mn2 Mn1 4_654 . 6_554 104.69(3) ?
  Mn1 Mn2 Fe1 4_654 . . 95.32(3) ?
  Mn1 Mn2 Fe1 4_654 . 2_655 157.09(4) ?
  Mn1 Mn2 Fe1 4_654 . 3_665 58.60(3) ?
  Mn1 Mn2 Fe1 4_654 . 4_654 0 ?
  Mn1 Mn2 Fe1 4_654 . 5_664 104.69(3) ?
  Mn1 Mn2 Fe1 4_654 . 6_554 104.69(3) ?
  Mn1 Mn2 Fe2 4_654 . . 0 ?
  Mn1 Mn2 Fe2 4_654 . 16_554 66.090(11) ?
  Mn1 Mn2 Fe2 4_654 . 16_555 113.910(11) ?
  Mn1 Mn2 Mn2 4_654 . 16_554 66.090(11) ?
  Mn1 Mn2 Mn2 4_654 . 16_555 113.910(11) ?
  Mn1 Mn2 Si1 4_654 . . 58.06(4) ?
  Mn1 Mn2 Si1 4_654 . 2_655 146.97(8) ?
  Mn1 Mn2 Si1 4_654 . 3_665 106.95(7) ?
  Mn1 Mn2 Si1 4_654 . 4_654 54.74(8) ?
  Mn1 Mn2 Si1 4_654 . 5_664 126.448(15) ?
  Mn1 Mn2 Si1 4_654 . 6_554 51.85(7) ?
  Mn1 Mn2 Mn1 5_664 . 6_554 104.69(5) ?
  Mn1 Mn2 Fe1 5_664 . . 58.60(4) ?
  Mn1 Mn2 Fe1 5_664 . 2_655 95.32(3) ?
  Mn1 Mn2 Fe1 5_664 . 3_665 157.10(5) ?
  Mn1 Mn2 Fe1 5_664 . 4_654 104.69(3) ?
  Mn1 Mn2 Fe1 5_664 . 5_664 0 ?
  Mn1 Mn2 Fe1 5_664 . 6_554 104.69(5) ?
  Mn1 Mn2 Fe2 5_664 . . 0 ?
  Mn1 Mn2 Fe2 5_664 . 16_554 66.090(11) ?
  Mn1 Mn2 Fe2 5_664 . 16_555 113.910(11) ?
  Mn1 Mn2 Mn2 5_664 . 16_554 66.090(11) ?
  Mn1 Mn2 Mn2 5_664 . 16_555 113.910(11) ?
  Mn1 Mn2 Si1 5_664 . . 106.95(7) ?
  Mn1 Mn2 Si1 5_664 . 2_655 58.06(4) ?
  Mn1 Mn2 Si1 5_664 . 3_665 146.97(6) ?
  Mn1 Mn2 Si1 5_664 . 4_654 51.85(7) ?
  Mn1 Mn2 Si1 5_664 . 5_664 54.74(8) ?
  Mn1 Mn2 Si1 5_664 . 6_554 126.45(5) ?
  Mn1 Mn2 Fe1 6_554 . . 157.10(5) ?
  Mn1 Mn2 Fe1 6_554 . 2_655 58.60(3) ?
  Mn1 Mn2 Fe1 6_554 . 3_665 95.32(5) ?
  Mn1 Mn2 Fe1 6_554 . 4_654 104.69(3) ?
  Mn1 Mn2 Fe1 6_554 . 5_664 104.69(5) ?
  Mn1 Mn2 Fe1 6_554 . 6_554 0 ?
  Mn1 Mn2 Fe2 6_554 . . 0 ?
  Mn1 Mn2 Fe2 6_554 . 16_554 66.090(16) ?
  Mn1 Mn2 Fe2 6_554 . 16_555 113.910(16) ?
  Mn1 Mn2 Mn2 6_554 . 16_554 66.090(16) ?
  Mn1 Mn2 Mn2 6_554 . 16_555 113.910(16) ?
  Mn1 Mn2 Si1 6_554 . . 146.97(8) ?
  Mn1 Mn2 Si1 6_554 . 2_655 106.95(7) ?
  Mn1 Mn2 Si1 6_554 . 3_665 58.06(5) ?
  Mn1 Mn2 Si1 6_554 . 4_654 126.45(2) ?
  Mn1 Mn2 Si1 6_554 . 5_664 51.85(8) ?
  Mn1 Mn2 Si1 6_554 . 6_554 54.74(7) ?
  Fe1 Mn2 Fe1 . . 2_655 104.69(3) ?
  Fe1 Mn2 Fe1 . . 3_665 104.69(5) ?
  Fe1 Mn2 Fe1 . . 4_654 95.32(3) ?
  Fe1 Mn2 Fe1 . . 5_664 58.60(4) ?
  Fe1 Mn2 Fe1 . . 6_554 157.10(5) ?
  Fe1 Mn2 Fe2 . . . 0 ?
  Fe1 Mn2 Fe2 . . 16_554 113.910(11) ?
  Fe1 Mn2 Fe2 . . 16_555 66.090(11) ?
  Fe1 Mn2 Mn2 . . 16_554 113.910(11) ?
  Fe1 Mn2 Mn2 . . 16_555 66.090(11) ?
  Fe1 Mn2 Si1 . . . 54.74(8) ?
  Fe1 Mn2 Si1 . . 2_655 51.85(7) ?
  Fe1 Mn2 Si1 . . 3_665 126.45(5) ?
  Fe1 Mn2 Si1 . . 4_654 58.06(4) ?
  Fe1 Mn2 Si1 . . 5_664 106.95(7) ?
  Fe1 Mn2 Si1 . . 6_554 146.97(6) ?
  Fe1 Mn2 Fe1 2_655 . 3_665 104.69(3) ?
  Fe1 Mn2 Fe1 2_655 . 4_654 157.09(4) ?
  Fe1 Mn2 Fe1 2_655 . 5_664 95.32(3) ?
  Fe1 Mn2 Fe1 2_655 . 6_554 58.60(3) ?
  Fe1 Mn2 Fe2 2_655 . . 0 ?
  Fe1 Mn2 Fe2 2_655 . 16_554 113.910(11) ?
  Fe1 Mn2 Fe2 2_655 . 16_555 66.090(11) ?
  Fe1 Mn2 Mn2 2_655 . 16_554 113.910(11) ?
  Fe1 Mn2 Mn2 2_655 . 16_555 66.090(11) ?
  Fe1 Mn2 Si1 2_655 . . 126.448(15) ?
  Fe1 Mn2 Si1 2_655 . 2_655 54.74(8) ?
  Fe1 Mn2 Si1 2_655 . 3_665 51.85(7) ?
  Fe1 Mn2 Si1 2_655 . 4_654 146.97(8) ?
  Fe1 Mn2 Si1 2_655 . 5_664 58.06(4) ?
  Fe1 Mn2 Si1 2_655 . 6_554 106.95(7) ?
  Fe1 Mn2 Fe1 3_665 . 4_654 58.60(3) ?
  Fe1 Mn2 Fe1 3_665 . 5_664 157.10(5) ?
  Fe1 Mn2 Fe1 3_665 . 6_554 95.32(5) ?
  Fe1 Mn2 Fe2 3_665 . . 0 ?
  Fe1 Mn2 Fe2 3_665 . 16_554 113.910(16) ?
  Fe1 Mn2 Fe2 3_665 . 16_555 66.090(16) ?
  Fe1 Mn2 Mn2 3_665 . 16_554 113.910(16) ?
  Fe1 Mn2 Mn2 3_665 . 16_555 66.090(16) ?
  Fe1 Mn2 Si1 3_665 . . 51.85(8) ?
  Fe1 Mn2 Si1 3_665 . 2_655 126.45(2) ?
  Fe1 Mn2 Si1 3_665 . 3_665 54.74(7) ?
  Fe1 Mn2 Si1 3_665 . 4_654 106.95(7) ?
  Fe1 Mn2 Si1 3_665 . 5_664 146.97(8) ?
  Fe1 Mn2 Si1 3_665 . 6_554 58.06(5) ?
  Fe1 Mn2 Fe1 4_654 . 5_664 104.69(3) ?
  Fe1 Mn2 Fe1 4_654 . 6_554 104.69(3) ?
  Fe1 Mn2 Fe2 4_654 . . 0 ?
  Fe1 Mn2 Fe2 4_654 . 16_554 66.090(11) ?
  Fe1 Mn2 Fe2 4_654 . 16_555 113.910(11) ?
  Fe1 Mn2 Mn2 4_654 . 16_554 66.090(11) ?
  Fe1 Mn2 Mn2 4_654 . 16_555 113.910(11) ?
  Fe1 Mn2 Si1 4_654 . . 58.06(4) ?
  Fe1 Mn2 Si1 4_654 . 2_655 146.97(8) ?
  Fe1 Mn2 Si1 4_654 . 3_665 106.95(7) ?
  Fe1 Mn2 Si1 4_654 . 4_654 54.74(8) ?
  Fe1 Mn2 Si1 4_654 . 5_664 126.448(15) ?
  Fe1 Mn2 Si1 4_654 . 6_554 51.85(7) ?
  Fe1 Mn2 Fe1 5_664 . 6_554 104.69(5) ?
  Fe1 Mn2 Fe2 5_664 . . 0 ?
  Fe1 Mn2 Fe2 5_664 . 16_554 66.090(11) ?
  Fe1 Mn2 Fe2 5_664 . 16_555 113.910(11) ?
  Fe1 Mn2 Mn2 5_664 . 16_554 66.090(11) ?
  Fe1 Mn2 Mn2 5_664 . 16_555 113.910(11) ?
  Fe1 Mn2 Si1 5_664 . . 106.95(7) ?
  Fe1 Mn2 Si1 5_664 . 2_655 58.06(4) ?
  Fe1 Mn2 Si1 5_664 . 3_665 146.97(6) ?
  Fe1 Mn2 Si1 5_664 . 4_654 51.85(7) ?
  Fe1 Mn2 Si1 5_664 . 5_664 54.74(8) ?
  Fe1 Mn2 Si1 5_664 . 6_554 126.45(5) ?
  Fe1 Mn2 Fe2 6_554 . . 0 ?
  Fe1 Mn2 Fe2 6_554 . 16_554 66.090(16) ?
  Fe1 Mn2 Fe2 6_554 . 16_555 113.910(16) ?
  Fe1 Mn2 Mn2 6_554 . 16_554 66.090(16) ?
  Fe1 Mn2 Mn2 6_554 . 16_555 113.910(16) ?
  Fe1 Mn2 Si1 6_554 . . 146.97(8) ?
  Fe1 Mn2 Si1 6_554 . 2_655 106.95(7) ?
  Fe1 Mn2 Si1 6_554 . 3_665 58.06(5) ?
  Fe1 Mn2 Si1 6_554 . 4_654 126.45(2) ?
  Fe1 Mn2 Si1 6_554 . 5_664 51.85(8) ?
  Fe1 Mn2 Si1 6_554 . 6_554 54.74(7) ?
  Fe2 Mn2 Fe2 . . 16_554 0 ?
  Fe2 Mn2 Fe2 . . 16_555 0 ?
  Fe2 Mn2 Mn2 . . 16_554 0 ?
  Fe2 Mn2 Mn2 . . 16_555 0 ?
  Fe2 Mn2 Si1 . . . 0 ?
  Fe2 Mn2 Si1 . . 2_655 0 ?
  Fe2 Mn2 Si1 . . 3_665 0 ?
  Fe2 Mn2 Si1 . . 4_654 0 ?
  Fe2 Mn2 Si1 . . 5_664 0 ?
  Fe2 Mn2 Si1 . . 6_554 0 ?
  Fe2 Mn2 Fe2 16_554 . 16_555 180 ?
  Fe2 Mn2 Mn2 16_554 . 16_554 0 ?
  Fe2 Mn2 Mn2 16_554 . 16_555 180 ?
  Fe2 Mn2 Si1 16_554 . . 119.618(13) ?
  Fe2 Mn2 Si1 16_554 . 2_655 119.618(13) ?
  Fe2 Mn2 Si1 16_554 . 3_665 119.62(4) ?
  Fe2 Mn2 Si1 16_554 . 4_654 60.382(13) ?
  Fe2 Mn2 Si1 16_554 . 5_664 60.382(13) ?
  Fe2 Mn2 Si1 16_554 . 6_554 60.38(4) ?
  Fe2 Mn2 Mn2 16_555 . 16_554 180 ?
  Fe2 Mn2 Mn2 16_555 . 16_555 0 ?
  Fe2 Mn2 Si1 16_555 . . 60.382(13) ?
  Fe2 Mn2 Si1 16_555 . 2_655 60.382(13) ?
  Fe2 Mn2 Si1 16_555 . 3_665 60.38(4) ?
  Fe2 Mn2 Si1 16_555 . 4_654 119.618(13) ?
  Fe2 Mn2 Si1 16_555 . 5_664 119.618(13) ?
  Fe2 Mn2 Si1 16_555 . 6_554 119.62(4) ?
  Mn2 Mn2 Mn2 16_554 . 16_555 180 ?
  Mn2 Mn2 Si1 16_554 . . 119.618(13) ?
  Mn2 Mn2 Si1 16_554 . 2_655 119.618(13) ?
  Mn2 Mn2 Si1 16_554 . 3_665 119.62(4) ?
  Mn2 Mn2 Si1 16_554 . 4_654 60.382(13) ?
  Mn2 Mn2 Si1 16_554 . 5_664 60.382(13) ?
  Mn2 Mn2 Si1 16_554 . 6_554 60.38(4) ?
  Mn2 Mn2 Si1 16_555 . . 60.382(13) ?
  Mn2 Mn2 Si1 16_555 . 2_655 60.382(13) ?
  Mn2 Mn2 Si1 16_555 . 3_665 60.38(4) ?
  Mn2 Mn2 Si1 16_555 . 4_654 119.618(13) ?
  Mn2 Mn2 Si1 16_555 . 5_664 119.618(13) ?
  Mn2 Mn2 Si1 16_555 . 6_554 119.62(4) ?
  Si1 Mn2 Si1 . . 2_655 97.68(8) ?
  Si1 Mn2 Si1 . . 3_665 97.68(6) ?
  Si1 Mn2 Si1 . . 4_654 69.57(4) ?
  Si1 Mn2 Si1 . . 5_664 161.14(10) ?
  Si1 Mn2 Si1 . . 6_554 97.79(8) ?
  Si1 Mn2 Si1 2_655 . 3_665 97.68(9) ?
  Si1 Mn2 Si1 2_655 . 4_654 97.79(10) ?
  Si1 Mn2 Si1 2_655 . 5_664 69.57(4) ?
  Si1 Mn2 Si1 2_655 . 6_554 161.14(9) ?
  Si1 Mn2 Si1 3_665 . 4_654 161.14(9) ?
  Si1 Mn2 Si1 3_665 . 5_664 97.79(8) ?
  Si1 Mn2 Si1 3_665 . 6_554 69.57(8) ?
  Si1 Mn2 Si1 4_654 . 5_664 97.68(8) ?
  Si1 Mn2 Si1 4_654 . 6_554 97.68(9) ?
  Si1 Mn2 Si1 5_664 . 6_554 97.68(6) ?
  Mn1 Si1 Mn1 . . 2_545 144.20(7) ?
  Mn1 Si1 Mn1 . . 3_665 144.20(6) ?
  Mn1 Si1 Mn1 . . 4_654 115.37(7) ?
  Mn1 Si1 Mn1 . . 4_655 115.37(7) ?
  Mn1 Si1 Fe1 . . . 0 ?
  Mn1 Si1 Fe1 . . 2_545 144.20(7) ?
  Mn1 Si1 Fe1 . . 3_665 144.20(6) ?
  Mn1 Si1 Fe1 . . 4_654 115.37(7) ?
  Mn1 Si1 Fe1 . . 4_655 115.37(7) ?
  Mn1 Si1 Fe2 . . . 73.44(7) ?
  Mn1 Si1 Fe2 . . 4_655 73.44(7) ?
  Mn1 Si1 Fe2 . . 13_655 73.44(7) ?
  Mn1 Si1 Fe2 . . 16_555 73.44(7) ?
  Mn1 Si1 Mn2 . . . 73.44(7) ?
  Mn1 Si1 Mn2 . . 4_655 73.44(7) ?
  Mn1 Si1 Mn2 . . 13_655 73.44(7) ?
  Mn1 Si1 Mn2 . . 16_555 73.44(7) ?
  Mn1 Si1 Si1 . . 4_654 60.03(8) ?
  Mn1 Si1 Si1 . . 4_655 60.03(8) ?
  Mn1 Si1 Mn1 2_545 . 3_665 71.59(11) ?
  Mn1 Si1 Mn1 2_545 . 4_654 69.66(7) ?
  Mn1 Si1 Mn1 2_545 . 4_655 69.66(7) ?
  Mn1 Si1 Fe1 2_545 . . 144.20(7) ?
  Mn1 Si1 Fe1 2_545 . 2_545 0 ?
  Mn1 Si1 Fe1 2_545 . 3_665 71.59(11) ?
  Mn1 Si1 Fe1 2_545 . 4_654 69.66(7) ?
  Mn1 Si1 Fe1 2_545 . 4_655 69.66(7) ?
  Mn1 Si1 Fe2 2_545 . . 135.36(10) ?
  Mn1 Si1 Fe2 2_545 . 4_655 75.57(5) ?
  Mn1 Si1 Fe2 2_545 . 13_655 75.57(5) ?
  Mn1 Si1 Fe2 2_545 . 16_555 135.36(10) ?
  Mn1 Si1 Mn2 2_545 . . 135.36(10) ?
  Mn1 Si1 Mn2 2_545 . 4_655 75.57(5) ?
  Mn1 Si1 Mn2 2_545 . 13_655 75.57(5) ?
  Mn1 Si1 Mn2 2_545 . 16_555 135.36(10) ?
  Mn1 Si1 Si1 2_545 . 4_654 113.90(6) ?
  Mn1 Si1 Si1 2_545 . 4_655 113.90(6) ?
  Mn1 Si1 Mn1 3_665 . 4_654 69.66(7) ?
  Mn1 Si1 Mn1 3_665 . 4_655 69.66(7) ?
  Mn1 Si1 Fe1 3_665 . . 144.20(6) ?
  Mn1 Si1 Fe1 3_665 . 2_545 71.59(11) ?
  Mn1 Si1 Fe1 3_665 . 3_665 0 ?
  Mn1 Si1 Fe1 3_665 . 4_654 69.66(7) ?
  Mn1 Si1 Fe1 3_665 . 4_655 69.66(7) ?
  Mn1 Si1 Fe2 3_665 . . 75.57(4) ?
  Mn1 Si1 Fe2 3_665 . 4_655 135.36(10) ?
  Mn1 Si1 Fe2 3_665 . 13_655 135.36(10) ?
  Mn1 Si1 Fe2 3_665 . 16_555 75.57(4) ?
  Mn1 Si1 Mn2 3_665 . . 75.57(4) ?
  Mn1 Si1 Mn2 3_665 . 4_655 135.36(10) ?
  Mn1 Si1 Mn2 3_665 . 13_655 135.36(10) ?
  Mn1 Si1 Mn2 3_665 . 16_555 75.57(4) ?
  Mn1 Si1 Si1 3_665 . 4_654 113.90(5) ?
  Mn1 Si1 Si1 3_665 . 4_655 113.90(5) ?
  Mn1 Si1 Mn1 4_654 . 4_655 129.26(14) ?
  Mn1 Si1 Fe1 4_654 . . 115.37(7) ?
  Mn1 Si1 Fe1 4_654 . 2_545 69.66(7) ?
  Mn1 Si1 Fe1 4_654 . 3_665 69.66(7) ?
  Mn1 Si1 Fe1 4_654 . 4_654 0 ?
  Mn1 Si1 Fe1 4_654 . 4_655 129.26(14) ?
  Mn1 Si1 Fe2 4_654 . . 71.07(2) ?
  Mn1 Si1 Fe2 4_654 . 4_655 124.66(2) ?
  Mn1 Si1 Fe2 4_654 . 13_655 71.07(2) ?
  Mn1 Si1 Fe2 4_654 . 16_555 124.66(2) ?
  Mn1 Si1 Mn2 4_654 . . 71.07(2) ?
  Mn1 Si1 Mn2 4_654 . 4_655 124.66(2) ?
  Mn1 Si1 Mn2 4_654 . 13_655 71.07(2) ?
  Mn1 Si1 Mn2 4_654 . 16_555 124.66(2) ?
  Mn1 Si1 Si1 4_654 . 4_654 55.34(7) ?
  Mn1 Si1 Si1 4_654 . 4_655 175.40(14) ?
  Mn1 Si1 Fe1 4_655 . . 115.37(7) ?
  Mn1 Si1 Fe1 4_655 . 2_545 69.66(7) ?
  Mn1 Si1 Fe1 4_655 . 3_665 69.66(7) ?
  Mn1 Si1 Fe1 4_655 . 4_654 129.26(14) ?
  Mn1 Si1 Fe1 4_655 . 4_655 0 ?
  Mn1 Si1 Fe2 4_655 . . 124.66(2) ?
  Mn1 Si1 Fe2 4_655 . 4_655 71.07(2) ?
  Mn1 Si1 Fe2 4_655 . 13_655 124.66(2) ?
  Mn1 Si1 Fe2 4_655 . 16_555 71.07(2) ?
  Mn1 Si1 Mn2 4_655 . . 124.66(2) ?
  Mn1 Si1 Mn2 4_655 . 4_655 71.07(2) ?
  Mn1 Si1 Mn2 4_655 . 13_655 124.66(2) ?
  Mn1 Si1 Mn2 4_655 . 16_555 71.07(2) ?
  Mn1 Si1 Si1 4_655 . 4_654 175.40(14) ?
  Mn1 Si1 Si1 4_655 . 4_655 55.34(7) ?
  Fe1 Si1 Fe1 . . 2_545 144.20(7) ?
  Fe1 Si1 Fe1 . . 3_665 144.20(6) ?
  Fe1 Si1 Fe1 . . 4_654 115.37(7) ?
  Fe1 Si1 Fe1 . . 4_655 115.37(7) ?
  Fe1 Si1 Fe2 . . . 73.44(7) ?
  Fe1 Si1 Fe2 . . 4_655 73.44(7) ?
  Fe1 Si1 Fe2 . . 13_655 73.44(7) ?
  Fe1 Si1 Fe2 . . 16_555 73.44(7) ?
  Fe1 Si1 Mn2 . . . 73.44(7) ?
  Fe1 Si1 Mn2 . . 4_655 73.44(7) ?
  Fe1 Si1 Mn2 . . 13_655 73.44(7) ?
  Fe1 Si1 Mn2 . . 16_555 73.44(7) ?
  Fe1 Si1 Si1 . . 4_654 60.03(8) ?
  Fe1 Si1 Si1 . . 4_655 60.03(8) ?
  Fe1 Si1 Fe1 2_545 . 3_665 71.59(11) ?
  Fe1 Si1 Fe1 2_545 . 4_654 69.66(7) ?
  Fe1 Si1 Fe1 2_545 . 4_655 69.66(7) ?
  Fe1 Si1 Fe2 2_545 . . 135.36(10) ?
  Fe1 Si1 Fe2 2_545 . 4_655 75.57(5) ?
  Fe1 Si1 Fe2 2_545 . 13_655 75.57(5) ?
  Fe1 Si1 Fe2 2_545 . 16_555 135.36(10) ?
  Fe1 Si1 Mn2 2_545 . . 135.36(10) ?
  Fe1 Si1 Mn2 2_545 . 4_655 75.57(5) ?
  Fe1 Si1 Mn2 2_545 . 13_655 75.57(5) ?
  Fe1 Si1 Mn2 2_545 . 16_555 135.36(10) ?
  Fe1 Si1 Si1 2_545 . 4_654 113.90(6) ?
  Fe1 Si1 Si1 2_545 . 4_655 113.90(6) ?
  Fe1 Si1 Fe1 3_665 . 4_654 69.66(7) ?
  Fe1 Si1 Fe1 3_665 . 4_655 69.66(7) ?
  Fe1 Si1 Fe2 3_665 . . 75.57(4) ?
  Fe1 Si1 Fe2 3_665 . 4_655 135.36(10) ?
  Fe1 Si1 Fe2 3_665 . 13_655 135.36(10) ?
  Fe1 Si1 Fe2 3_665 . 16_555 75.57(4) ?
  Fe1 Si1 Mn2 3_665 . . 75.57(4) ?
  Fe1 Si1 Mn2 3_665 . 4_655 135.36(10) ?
  Fe1 Si1 Mn2 3_665 . 13_655 135.36(10) ?
  Fe1 Si1 Mn2 3_665 . 16_555 75.57(4) ?
  Fe1 Si1 Si1 3_665 . 4_654 113.90(5) ?
  Fe1 Si1 Si1 3_665 . 4_655 113.90(5) ?
  Fe1 Si1 Fe1 4_654 . 4_655 129.26(14) ?
  Fe1 Si1 Fe2 4_654 . . 71.07(2) ?
  Fe1 Si1 Fe2 4_654 . 4_655 124.66(2) ?
  Fe1 Si1 Fe2 4_654 . 13_655 71.07(2) ?
  Fe1 Si1 Fe2 4_654 . 16_555 124.66(2) ?
  Fe1 Si1 Mn2 4_654 . . 71.07(2) ?
  Fe1 Si1 Mn2 4_654 . 4_655 124.66(2) ?
  Fe1 Si1 Mn2 4_654 . 13_655 71.07(2) ?
  Fe1 Si1 Mn2 4_654 . 16_555 124.66(2) ?
  Fe1 Si1 Si1 4_654 . 4_654 55.34(7) ?
  Fe1 Si1 Si1 4_654 . 4_655 175.40(14) ?
  Fe1 Si1 Fe2 4_655 . . 124.66(2) ?
  Fe1 Si1 Fe2 4_655 . 4_655 71.07(2) ?
  Fe1 Si1 Fe2 4_655 . 13_655 124.66(2) ?
  Fe1 Si1 Fe2 4_655 . 16_555 71.07(2) ?
  Fe1 Si1 Mn2 4_655 . . 124.66(2) ?
  Fe1 Si1 Mn2 4_655 . 4_655 71.07(2) ?
  Fe1 Si1 Mn2 4_655 . 13_655 124.66(2) ?
  Fe1 Si1 Mn2 4_655 . 16_555 71.07(2) ?
  Fe1 Si1 Si1 4_655 . 4_654 175.40(14) ?
  Fe1 Si1 Si1 4_655 . 4_655 55.34(7) ?
  Fe2 Si1 Fe2 . . 4_655 146.88(15) ?
  Fe2 Si1 Fe2 . . 13_655 110.43(6) ?
  Fe2 Si1 Fe2 . . 16_555 59.24(3) ?
  Fe2 Si1 Mn2 . . . 0 ?
  Fe2 Si1 Mn2 . . 4_655 146.88(15) ?
  Fe2 Si1 Mn2 . . 13_655 110.43(6) ?
  Fe2 Si1 Mn2 . . 16_555 59.24(3) ?
  Fe2 Si1 Si1 . . 4_654 55.21(3) ?
  Fe2 Si1 Si1 . . 4_655 106.60(8) ?
  Fe2 Si1 Fe2 4_655 . 13_655 59.24(3) ?
  Fe2 Si1 Fe2 4_655 . 16_555 110.43(6) ?
  Fe2 Si1 Mn2 4_655 . . 146.88(15) ?
  Fe2 Si1 Mn2 4_655 . 4_655 0 ?
  Fe2 Si1 Mn2 4_655 . 13_655 59.24(3) ?
  Fe2 Si1 Mn2 4_655 . 16_555 110.43(6) ?
  Fe2 Si1 Si1 4_655 . 4_654 106.60(8) ?
  Fe2 Si1 Si1 4_655 . 4_655 55.21(3) ?
  Fe2 Si1 Fe2 13_655 . 16_555 146.88(15) ?
  Fe2 Si1 Mn2 13_655 . . 110.43(6) ?
  Fe2 Si1 Mn2 13_655 . 4_655 59.24(3) ?
  Fe2 Si1 Mn2 13_655 . 13_655 0 ?
  Fe2 Si1 Mn2 13_655 . 16_555 146.88(15) ?
  Fe2 Si1 Si1 13_655 . 4_654 55.21(3) ?
  Fe2 Si1 Si1 13_655 . 4_655 106.60(8) ?
  Fe2 Si1 Mn2 16_555 . . 59.24(3) ?
  Fe2 Si1 Mn2 16_555 . 4_655 110.43(6) ?
  Fe2 Si1 Mn2 16_555 . 13_655 146.88(15) ?
  Fe2 Si1 Mn2 16_555 . 16_555 0 ?
  Fe2 Si1 Si1 16_555 . 4_654 106.60(8) ?
  Fe2 Si1 Si1 16_555 . 4_655 55.21(3) ?
  Mn2 Si1 Mn2 . . 4_655 146.88(15) ?
  Mn2 Si1 Mn2 . . 13_655 110.43(6) ?
  Mn2 Si1 Mn2 . . 16_555 59.24(3) ?
  Mn2 Si1 Si1 . . 4_654 55.21(3) ?
  Mn2 Si1 Si1 . . 4_655 106.60(8) ?
  Mn2 Si1 Mn2 4_655 . 13_655 59.24(3) ?
  Mn2 Si1 Mn2 4_655 . 16_555 110.43(6) ?
  Mn2 Si1 Si1 4_655 . 4_654 106.60(8) ?
  Mn2 Si1 Si1 4_655 . 4_655 55.21(3) ?
  Mn2 Si1 Mn2 13_655 . 16_555 146.88(15) ?
  Mn2 Si1 Si1 13_655 . 4_654 55.21(3) ?
  Mn2 Si1 Si1 13_655 . 4_655 106.60(8) ?
  Mn2 Si1 Si1 16_555 . 4_654 106.60(8) ?
  Mn2 Si1 Si1 16_555 . 4_655 55.21(3) ?
  Si1 Si1 Si1 4_654 . 4_655 120.06(14) ?

loop_
 _geom_torsion_atom_site_label_1
 _geom_torsion_atom_site_label_2
 _geom_torsion_atom_site_label_3
 _geom_torsion_atom_site_label_4
 _geom_torsion_site_symmetry_1
 _geom_torsion_site_symmetry_2
 _geom_torsion_site_symmetry_3
 _geom_torsion_site_symmetry_4
 _geom_torsion
 _geom_torsion_publ_flag
 ? ? ? ? ? ? ? ? ? ?

loop_
 _geom_hbond_atom_site_label_D
 _geom_hbond_atom_site_label_H
 _geom_hbond_atom_site_label_A
 _geom_hbond_site_symmetry_D
 _geom_hbond_site_symmetry_H
 _geom_hbond_site_symmetry_A
 _geom_hbond_distance_DH
 _geom_hbond_distance_HA
 _geom_hbond_distance_DA
 _geom_hbond_angle_DHA
 _geom_hbond_publ_flag
 ? ? ? ? ? ? ? ? ? ? ?


#=======================================================================

# 11. STRUCTURE-FACTOR LIST

loop_
 _refln_index_h
 _refln_index_k
 _refln_index_l
 _refln_F_squared_calc
 _refln_F_squared_meas
 _refln_F_squared_sigma
 _refln_observed_status
   0   0   6  634.02  845.61    8.15 o
   1   0   2 4630.47 5090.50   29.12 o
   1   0   4   18.94   26.43    0.47 o
   1   0   6  454.15  572.73    2.36 o
   2  -1   1  920.80  883.50    4.28 o
   2  -1   3  346.86  353.45    1.88 o
   2  -1   4  160.76  162.11    1.28 o
   2  -1   5   81.53   97.34    1.07 o
   2  -1   6 1530.82 1712.25    4.89 o
   2  -1   7   30.30   27.19    0.68 o
   2   0   2  798.18  633.67    4.47 o
   2   0   4  469.06  433.46    2.55 o
   2   0   6  119.17  135.93    1.34 o
   3  -1   2   43.26   57.60    0.75 o
   3  -1   3 4319.39 4854.87   24.29 o
   3  -1   4 1721.22 2092.60    5.38 o
   3  -1   5 1422.05 1547.59    4.22 o
   3  -1   6    1.29    2.26    0.23 o
   3  -1   7  401.36  370.66    2.33 o
   3   0   2  447.50  344.25    5.04 o
   3   0   4 3576.90 3362.90   13.75 o
   3   0   6   81.89   92.87    1.58 o
   4  -2   0  700.95  550.45    3.82 o
   4  -2   1 1686.30 1482.76    8.84 o
   4  -2   3  896.86  973.88    4.14 o
   4  -2   4  239.50  270.58    2.41 o
   4  -2   5  317.14  356.07    4.26 o
   4  -2   6  997.93 1014.07    6.45 o
   4  -2   7   88.54   76.22    2.60 o
   4  -1   0  814.60  655.48    4.88 o
   4  -1   1  357.61  266.71    3.56 o
   4  -1   2  701.38  806.14    3.24 o
   4  -1   3  221.51  194.10    1.44 o
   4  -1   4  288.88  286.05    1.70 o
   4  -1   5   81.98   90.46    1.18 o
   4  -1   6  111.08  107.83    1.31 o
   4  -1   7   18.07   14.03    0.91 o
   4   0   4  450.74  435.72    5.48 o
   4   0   6 1001.65  972.26    9.38 o
   5  -2   0  665.30  848.60    4.02 o
   5  -2   1 1536.52 1469.54    7.61 o
   5  -2   2  511.33  510.62    2.89 o
   5  -2   3  825.97  971.35    3.55 o
   5  -2   4  207.60  212.77    1.66 o
   5  -2   5  311.72  294.84    2.45 o
   5  -2   6   89.41   87.12    1.48 o
   5  -1   2  395.64  331.82    3.47 o
   5  -1   3   10.67   13.27    0.47 o
   5  -1   4 1934.75 1975.89   10.34 o
   5  -1   5    4.11    5.23    0.38 o
   5  -1   6   91.40   69.71    1.51 o
   5   0   4 1030.01 1073.13    9.32 o
   5   0   6 1259.25 1038.20   10.36 o
   6  -3   3 2365.39 2252.26   11.77 o
   6  -3   4   75.82   73.47    2.10 o
   6  -3   5  950.80  927.98    7.78 o
   6  -3   6  783.77  724.22    8.91 o
   6  -2   1  104.03  119.74    2.11 o
   6  -2   2  102.01  100.36    1.75 o
   6  -2   3   65.11   63.55    1.23 o
   6  -2   4 1054.85 1191.40    5.93 o
   6  -2   5   22.21   18.38    0.77 o
   6  -2   6    8.75    7.57    0.99 o
   6  -1   1  670.77  587.54    4.36 o
   6  -1   2   50.39   46.13    1.11 o
   6  -1   3  396.83  351.72    3.65 o
   6  -1   4  375.73  351.61    4.22 o
   6  -1   5  168.23  178.05    3.93 o
   6  -1   6   17.04   14.51    1.34 o
   7  -3   0  306.10  311.88    4.46 o
   7  -3   1  518.00  423.88    3.71 o
   7  -3   2  227.15  287.64    4.11 o
   7  -3   3  316.15  315.58    3.20 o
   7  -3   4  132.68  155.01    2.42 o
   7  -3   5  130.99  111.75    2.16 o
   7  -2   0  867.48 1016.88    5.51 o
   7  -2   1  817.85  855.30    6.49 o
   7  -2   2 1078.69 1329.83    7.41 o
   7  -2   3  507.52  519.64    3.58 o
   7  -2   4  378.95  504.38    6.28 o
   7  -2   5  227.63  230.60    4.54 o
   7  -1   2  177.67  124.97    3.47 o
   7  -1   3  164.68  146.24    3.77 o
   7  -1   4  895.34  737.94    8.83 o
   7  -1   5   88.20   60.27    2.61 o
   8  -4   2   11.31   13.71    1.34 o
   8  -4   3  123.46  134.15    3.76 o
   8  -4   4 1316.04 1056.38    9.95 o
   8  -4   5   48.48   31.37    1.83 o
   8  -3   1   35.80   35.90    1.25 o
   8  -3   2 1134.23 1251.95    9.15 o
   8  -3   3   23.36   26.35    1.27 o
   8  -3   5   11.20   10.37    0.88 o
   8  -2   0  936.17 1105.40    6.19 o
   8  -2   1  684.43  852.84    5.51 o
   8  -2   2   12.66   25.83    1.39 o
   8  -2   3  441.23  465.16    4.78 o
   8  -2   4  434.68  411.61    4.66 o
   9  -4   2  804.83  750.39    9.26 o
   9  -4   3    0.01    0.65    0.51 <
   9  -4   4   28.52   16.69    1.54 o
   9  -3   1  601.79  665.12    5.12 o
   9  -3   2 1066.12 1342.93   10.95 o
   9  -3   3  394.16  416.78    4.73 o
   9  -3   4   54.78   53.55    2.36 o
   9  -2   2    0.79    1.89    0.59 o
   9  -2   3   10.05    6.86    0.98 o
   0   0   2  326.19  307.33   26.93 o
   0   0   4 5563.98 4733.09   75.74 o
   1   0   0  118.94    0.00   16.11 <
   1   0   2  586.71  625.94   17.73 o
   1   0   4   87.56  130.76   46.50 <
   2  -1   1    1.45   16.11   33.38 <
   2  -1   2 2687.79 3036.46   52.26 o
   2  -1   3    1.08   43.74   40.98 <
   2   0   2  409.19  224.45   72.75 o
   2   0   4  143.68  225.60  149.18 <
   3  -1   1  968.42  932.35   29.70 o
   3  -1   2   18.51   32.23   34.76 <
   3  -1   3  759.90 1016.37  103.59 o
   4  -2   1  287.44  234.81   36.60 o
   4  -2   2 1852.82 2058.07   51.11 o
   4  -2   3  225.75  126.61   44.66 <
   4  -1   1  145.44  292.36   48.34 o
   4  -1   2  166.54  173.81   30.16 o
   5  -2   1  209.71  250.93   47.19 o
   5  -2   2  362.20  444.30   76.66 o
   6  -3   0  297.61  336.11   71.36 o
   6  -3   1  885.08  616.96   90.93 o

loop_
 _twin_refln_datum_id
 _twin_refln_individual_id
 _twin_refln_index_h
 _twin_refln_index_k
 _twin_refln_index_l
 _twin_refln_F_squared_calc
 _twin_refln_F_squared_meas
 _twin_refln_F_squared_sigma
 _twin_refln_include_status
 ? ? ? ? ? ? ? ? ?
