# Supplementary material for: Combined X-ray and neutron single-crystal diffraction in diamond anvil cells
Source: J Appl Crystallogr. 2020 Feb 1;53(Pt 1):9–14. doi: 10.1107/S1600576719014201 (PMC6998780; doi:10.1107/S1600576719014201)
Supplement: Supplementary file 2 [file j-53-00009-neutronsup2.hkl]

#
# h,k,l, Fc-squared, Fo-squared, sigma(Fo-squared) and status flag
#
data_neutron
_shelx_title                             '   '
_shelx_refln_list_code                   4
_shelx_F_calc_maximum                    68.80
_exptl_crystal_F_000                     93.036
_reflns_d_resolution_high                1.0903

loop_
 _symmetry_equiv_pos_as_xyz
 'x, y, z'
 '-y, x-y, z'
 '-x+y, -x, z'
 '-x, -y, z+1/2'
 'y, -x+y, z+1/2'
 'x-y, x, z+1/2'
 'y, x, -z+1/2'
 'x-y, -y, -z+1/2'
 '-x, -x+y, -z+1/2'
 '-y, -x, -z'
 '-x+y, y, -z'
 'x, x-y, -z'
 '-x, -y, -z'
 'y, -x+y, -z'
 'x-y, x, -z'
 'x, y, -z+1/2'
 '-y, x-y, -z+1/2'
 '-x+y, -x, -z+1/2'
 '-y, -x, z+1/2'
 '-x+y, y, z+1/2'
 'x, x-y, z+1/2'
 'y, x, z'
 'x-y, -y, z'
 '-x, -x+y, z'

_cell_length_a                           6.7705(6)
_cell_length_b                           6.7705(6)
_cell_length_c                           4.7044(2)
_cell_angle_alpha                        90
_cell_angle_beta                         90
_cell_angle_gamma                        120

_shelx_F_squared_multiplier              1.000

loop_
 _refln_index_h
 _refln_index_k
 _refln_index_l
 _refln_F_squared_calc
 _refln_F_squared_meas
 _refln_F_squared_sigma
 _refln_observed_status
   0   0   2  326.09  307.31   26.93 o
   0   0   4 5563.90 4732.87   75.74 o
   1   0   0  118.96    0.00   16.11 <
   1   0   2  586.72  625.91   17.73 o
   1   0   4   87.58  130.75   46.50 <
   2  -1   1    1.45   16.11   33.38 <
   2  -1   2 2687.88 3036.31   52.25 o
   2  -1   3    1.08   43.74   40.98 <
   2   0   2  409.23  224.44   72.74 o
   2   0   4  143.68  225.59  149.17 <
   3  -1   1  968.35  932.30   29.70 o
   3  -1   2   18.52   32.23   34.76 <
   3  -1   3  759.84 1016.32  103.59 o
   4  -2   1  287.43  234.80   36.60 o
   4  -2   2 1852.89 2057.97   51.10 o
   4  -2   3  225.74  126.61   44.66 <
   4  -1   1  145.44  292.35   48.34 o
   4  -1   2  166.55  173.80   30.16 o
   5  -2   1  209.69  250.92   47.19 o
   5  -2   2  362.23  444.28   76.66 o
   6  -3   0  297.67  336.09   71.36 o
   6  -3   1  885.02  616.93   90.93 o
