# Supplementary material for: Combined X-ray and neutron single-crystal diffraction in diamond anvil cells
Source: J Appl Crystallogr. 2020 Feb 1;53(Pt 1):9–14. doi: 10.1107/S1600576719014201 (PMC6998780; doi:10.1107/S1600576719014201)
Supplement: Supplementary file 3 [file j-53-00009-synchrotronsup3.hkl]

#
# h,k,l, Fc-squared, Fo-squared, sigma(Fo-squared) and status flag
#
data_synchrotron
_shelx_title                             '   '
_shelx_refln_list_code                   4
_shelx_F_calc_maximum                    71.35
_exptl_crystal_F_000                     342
_reflns_d_resolution_high                1.0903

loop_
 _symmetry_equiv_pos_as_xyz
 'x, y, z'
 '-y, x-y, z'
 '-x+y, -x, z'
 '-x, -y, z+1/2'
 'y, -x+y, z+1/2'
 'x-y, x, z+1/2'
 'y, x, -z+1/2'
 'x-y, -y, -z+1/2'
 '-x, -x+y, -z+1/2'
 '-y, -x, -z'
 '-x+y, y, -z'
 'x, x-y, -z'
 '-x, -y, -z'
 'y, -x+y, -z'
 'x-y, x, -z'
 'x, y, -z+1/2'
 '-y, x-y, -z+1/2'
 '-x+y, -x, -z+1/2'
 '-y, -x, z+1/2'
 '-x+y, y, z+1/2'
 'x, x-y, z+1/2'
 'y, x, z'
 'x-y, -y, z'
 '-x, -x+y, z'

_cell_length_a                           6.7705(6)
_cell_length_b                           6.7705(6)
_cell_length_c                           4.7044(2)
_cell_angle_alpha                        90
_cell_angle_beta                         90
_cell_angle_gamma                        120

_shelx_F_squared_multiplier              1.000

loop_
 _refln_index_h
 _refln_index_k
 _refln_index_l
 _refln_F_squared_calc
 _refln_F_squared_meas
 _refln_F_squared_sigma
 _refln_observed_status
   0   0   6  633.96  845.57    8.15 o
   1   0   2 4630.47 5090.74   29.12 o
   1   0   4   18.94   26.43    0.47 o
   1   0   6  454.13  572.70    2.36 o
   2  -1   1  920.79  883.49    4.28 o
   2  -1   3  346.85  353.44    1.88 o
   2  -1   4  160.76  162.10    1.28 o
   2  -1   5   81.52   97.33    1.07 o
   2  -1   6 1530.77 1712.18    4.89 o
   2  -1   7   30.30   27.18    0.68 o
   2   0   2  798.18  633.66    4.47 o
   2   0   4  469.05  433.44    2.55 o
   2   0   6  119.17  135.92    1.34 o
   3  -1   2   43.26   57.60    0.75 o
   3  -1   3 4319.31 4854.91   24.29 o
   3  -1   4 1721.19 2092.53    5.38 o
   3  -1   5 1421.98 1547.52    4.22 o
   3  -1   6    1.29    2.26    0.23 o
   3  -1   7  401.33  370.64    2.33 o
   3   0   2  447.50  344.23    5.04 o
   3   0   4 3576.85 3362.88   13.75 o
   3   0   6   81.89   92.86    1.58 o
   4  -2   0  700.95  550.43    3.82 o
   4  -2   1 1686.31 1482.74    8.84 o
   4  -2   3  896.86  973.84    4.14 o
   4  -2   4  239.50  270.57    2.41 o
   4  -2   5  317.13  356.05    4.26 o
   4  -2   6  997.91 1014.03    6.45 o
   4  -2   7   88.53   76.21    2.60 o
   4  -1   0  814.60  655.46    4.88 o
   4  -1   1  357.60  266.70    3.56 o
   4  -1   2  701.38  806.11    3.24 o
   4  -1   3  221.50  194.09    1.44 o
   4  -1   4  288.88  286.04    1.70 o
   4  -1   5   81.98   90.45    1.18 o
   4  -1   6  111.07  107.82    1.31 o
   4  -1   7   18.07   14.03    0.91 o
   4   0   4  450.71  435.70    5.48 o
   4   0   6 1001.59  972.21    9.38 o
   5  -2   0  665.31  848.57    4.02 o
   5  -2   1 1536.51 1469.50    7.61 o
   5  -2   2  511.33  510.60    2.89 o
   5  -2   3  825.96  971.30    3.55 o
   5  -2   4  207.60  212.76    1.66 o
   5  -2   5  311.71  294.82    2.45 o
   5  -2   6   89.41   87.12    1.48 o
   5  -1   2  395.64  331.80    3.47 o
   5  -1   3   10.68   13.27    0.47 o
   5  -1   4 1934.72 1975.82   10.34 o
   5  -1   5    4.11    5.23    0.38 o
   5  -1   6   91.40   69.71    1.51 o
   5   0   4 1029.97 1073.08    9.32 o
   5   0   6 1259.19 1038.15   10.35 o
   6  -3   3 2365.32 2252.19   11.77 o
   6  -3   4   75.83   73.46    2.10 o
   6  -3   5  950.75  927.93    7.78 o
   6  -3   6  783.74  724.19    8.91 o
   6  -2   1  104.03  119.74    2.11 o
   6  -2   2  102.00  100.35    1.75 o
   6  -2   3   65.10   63.55    1.23 o
   6  -2   4 1054.83 1191.35    5.93 o
   6  -2   5   22.21   18.38    0.77 o
   6  -2   6    8.75    7.57    0.99 o
   6  -1   1  670.78  587.52    4.36 o
   6  -1   2   50.39   46.13    1.11 o
   6  -1   3  396.82  351.70    3.65 o
   6  -1   4  375.71  351.60    4.22 o
   6  -1   5  168.22  178.04    3.93 o
   6  -1   6   17.04   14.51    1.34 o
   7  -3   0  306.11  311.86    4.46 o
   7  -3   1  517.99  423.85    3.71 o
   7  -3   2  227.14  287.62    4.11 o
   7  -3   3  316.15  315.56    3.20 o
   7  -3   4  132.68  155.00    2.42 o
   7  -3   5  130.98  111.74    2.16 o
   7  -2   0  867.46 1016.83    5.51 o
   7  -2   1  817.84  855.26    6.49 o
   7  -2   2 1078.70 1329.77    7.41 o
   7  -2   3  507.51  519.62    3.58 o
   7  -2   4  378.94  504.35    6.28 o
   7  -2   5  227.62  230.59    4.54 o
   7  -1   2  177.66  124.96    3.47 o
   7  -1   3  164.68  146.24    3.77 o
   7  -1   4  895.32  737.90    8.83 o
   7  -1   5   88.19   60.27    2.61 o
   8  -4   2   11.31   13.71    1.34 o
   8  -4   3  123.44  134.14    3.76 o
   8  -4   4 1316.02 1056.33    9.95 o
   8  -4   5   48.47   31.36    1.83 o
   8  -3   1   35.80   35.89    1.25 o
   8  -3   2 1134.21 1251.89    9.15 o
   8  -3   3   23.36   26.35    1.27 o
   8  -3   5   11.20   10.37    0.88 o
   8  -2   0  936.16 1105.35    6.19 o
   8  -2   1  684.42  852.80    5.51 o
   8  -2   2   12.66   25.83    1.39 o
   8  -2   3  441.22  465.14    4.78 o
   8  -2   4  434.67  411.59    4.66 o
   9  -4   2  804.82  750.35    9.26 o
   9  -4   3    0.01    0.65    0.51 <
   9  -4   4   28.52   16.69    1.54 o
   9  -3   1  601.76  665.09    5.12 o
   9  -3   2 1066.10 1342.87   10.95 o
   9  -3   3  394.13  416.75    4.73 o
   9  -3   4   54.78   53.55    2.36 o
   9  -2   2    0.79    1.89    0.58 o
   9  -2   3   10.05    6.86    0.98 o
